# Supplementary material for: Discovery of Possible Gene Relationships through the Application of Self-Organizing Maps to DNA Microarray Databases
Source: PLoS One. 2014 Apr 3;9(4):e93233. doi: 10.1371/journal.pone.0093233 (PMC3974722; doi:10.1371/journal.pone.0093233)
Supplement: Dataset S1 — The alpha database. SOM Toolbox data file corresponding to the alpha database with expression values scaled to the range [0,1]. (DATA) [file pone.0093233.s001.data]

18
#n 0min_M/G1	7min_M/G1	14min_G1	21min_G1	28min_S	35min_S	42min_G2	49min_M	56min_M	63min_M/G1	70min_M/G1	77min_G1	84min_G1	91min_S	98min_S	105min_G2	112min_M	119min_M
0.853658537	0.823170732	0.920731707	0.731707317	0.823170732	0.670731707	0.908536585	0	0.908536585	0.853658537	0.823170732	0.926829268	0.87195122	0.853658537	0.926829268	0.902439024	1	0.920731707	TPD3
0.2	0.08	0.1	0.5	0.62	0.38	0.58	0.68	0.08	0.18	0.3	0.76	0.58	0.46	1	0.82	0	0.28	CCR4
0.038461538	0.333333333	0.243589744	1	0.525641026	0	0.653846154	0.179487179	0.397435897	0.320512821	0.064102564	0.038461538	0.166666667	0.038461538	0.692307692	0.294871795	0.064102564	0.012820513	LTE1
1	0.589371981	0.724637681	0	0.193236715	0.169082126	0.54589372	0.487922705	0.753623188	0.826086957	0.743961353	0.400966184	0.333333333	0.212560386	0.347826087	0.376811594	0.550724638	0.710144928	CLN3
0.546511628	0	0.604651163	0.988372093	0.744186047	0.872093023	0.76744186	1	0.581395349	0.697674419	0.639534884	0.88372093	0.523255814	0.581395349	0.906976744	0.965116279	0.906976744	0.581395349	CDC24
0.373015873	0	0.761904762	0.349206349	0.571428571	0.325396825	0.706349206	0.468253968	0.674603175	0.492063492	1	0.571428571	0.46031746	0.404761905	0.642857143	0.706349206	0.523809524	0.53968254	SPI6
0.710526316	0.513157895	0.473684211	0.815789474	0.342105263	0.539473684	0.842105263	0.842105263	1	0.078947368	0.210526316	0.381578947	0.447368421	0.263157895	0.565789474	0.289473684	0.210526316	0	CDC15
0	0.023809524	0.125	0.550595238	0.973214286	0.818452381	0.866071429	0.741071429	0.517857143	0.383928571	0.285714286	0.607142857	0.875	1	0.99702381	0.99702381	0.660714286	0.613095238	HTB2
0.244155844	0	0.379220779	0.519480519	0.916883117	0.958441558	0.896103896	0.774025974	0.555844156	0.563636364	0.355844156	0.620779221	0.862337662	0.992207792	0.966233766	1	0.675324675	0.638961039	HTA2
0.145299145	1	0.162393162	0.085470085	0.230769231	0.102564103	0.367521368	0.341880342	0.188034188	0.051282051	0	0.128205128	0.299145299	0.162393162	0.299145299	0.111111111	0.188034188	0.111111111	YBL006C
0.330143541	0.368421053	0.631578947	0.535885167	0.162679426	0	0.215311005	0.545454545	0.641148325	1	0.775119617	0.813397129	0.550239234	0.296650718	0.162679426	0.588516746	0.306220096	0.770334928	MCM2
0.282511211	0.197309417	0.941704036	1	0.69058296	0.30941704	0.197309417	0.421524664	0	0.686098655	0.506726457	0.609865471	0.632286996	0.502242152	0.246636771	0.434977578	0.219730942	0.349775785	POL12
0.865853659	0	0.5	0.390243902	0.646341463	0.390243902	0.93902439	0.475609756	0.719512195	0.987804878	0.756097561	1	0.719512195	0.743902439	0.817073171	0.756097561	0.743902439	0.817073171	YBL051C
0.205882353	0.147058824	0.779411765	0.308823529	0.235294118	0.029411765	0.661764706	0.426470588	0.735294118	0.514705882	0.808823529	0.514705882	0.367647059	0	0.441176471	0.367647059	1	0.397058824	SHP1
0.207207207	0.54954955	0	0.27027027	0.405405405	0.252252252	0.576576577	0.720720721	0.756756757	0.72972973	0.576576577	0.531531532	0.234234234	0.054054054	0.765765766	1	0.846846847	0.45045045	TEL1
0.440944882	0.826771654	0.503937008	0	0.511811024	0.244094488	0.559055118	0.511811024	0.488188976	0.874015748	0.440944882	0.803149606	0.748031496	0.527559055	0	1	0.68503937	0.755905512	ROX3
0.080275229	0	0.286697248	0.584862385	0.967889908	1	0.777522936	0.71559633	0.550458716	0.54587156	0.451834862	0.619266055	0.844036697	0.853211009	0.933486239	0.775229358	0.639908257	0.561926606	HHF1
0.037681159	0	0.176811594	0.565217391	1	0.826086957	0.762318841	0.594202899	0.446376812	0.336231884	0.237681159	0.536231884	0.84057971	0.944927536	0.92173913	0.727536232	0.663768116	0.504347826	HHT1
0.26873385	0.723514212	0.395348837	0	0.144702842	0.431524548	0.764857881	0.77002584	1	0.604651163	0.710594315	0.697674419	0.395348837	0.801033592	0.527131783	0.591731266	0.956072351	0.633074935	CHS2
0.228915663	0	0.409638554	0.530120482	0.421686747	0.86746988	0.662650602	0.746987952	0.590361446	0.686746988	0.506024096	0.638554217	0.506024096	0.481927711	0.903614458	0.542168675	1	0.686746988	SPT7
0.21875	0	0.953125	1	0.921875	0.546875	0.65625	0.5	0.25	0.609375	0.609375	0.640625	0.71875	0.46875	0.375	0.296875	0.75	0.296875	RFC5
0.028070175	0.129824561	0.856140351	1	0.824561404	0.487719298	0.277192982	0.105263158	0	0.214035088	0.649122807	0.887719298	0.810526316	0.526315789	0.445614035	0.252631579	0.150877193	0.119298246	POL30
0.237037037	0.481481481	0	0.192592593	0.422222222	0.266666667	0.525925926	0.511111111	0.266666667	0.807407407	0.281481481	0.696296296	0.37037037	0.637037037	0.333333333	1	0.133333333	0.733333333	CYC8
0	1	0.43442623	0.450819672	0.221311475	0.073770492	0.43442623	0.131147541	0.614754098	0.532786885	0.56557377	0.196721311	0.459016393	0.155737705	0.893442623	0.655737705	0.196721311	0.37704918	ESR1
0.726315789	0	0.831578947	0.536842105	0.631578947	0.252631579	0.873684211	0.442105263	0.410526316	0.989473684	0.410526316	1	0.747368421	0.547368421	0.568421053	0.894736842	0.252631579	0.684210526	CDC28
0.8125	0.40625	0.916666667	0	0.302083333	0.197916667	0.739583333	1	0.979166667	0.895833333	0.916666667	0.885416667	0.635416667	0.604166667	0.65625	0.927083333	0.625	0.697916667	BEM1
0.275555556	0.248888889	0.831111111	0.248888889	0.04	0	0.16	0.711111111	1	0.942222222	0.951111111	0.751111111	0.466666667	0.546666667	0.262222222	0.644444444	0.72	0.871111111	CDC47
0.603351955	1	0.770949721	0.530726257	0.134078212	0.167597765	0.251396648	0.184357542	0.033519553	0.296089385	0.195530726	0.312849162	0.223463687	0	0.206703911	0.335195531	0.167597765	0.312849162	YBR214W
0.265895954	0	0.404624277	0.473988439	0.722543353	0.526011561	0.682080925	0.641618497	0.468208092	0.427745665	0.427745665	0.427745665	0.549132948	0.549132948	0.63583815	0.369942197	0.699421965	1	DUT1
1	0.535714286	0.839285714	0.142857143	0.767857143	0	0.964285714	0.410714286	0.892857143	0.410714286	0.857142857	0.321428571	0.892857143	0.035714286	0.410714286	0.446428571	0	0.392857143	YBR274W
0.5	0.203703704	1	0.722222222	0.740740741	0.314814815	0.574074074	0.333333333	0.388888889	0.259259259	0.314814815	0.759259259	0.777777778	0.333333333	0.055555556	0.444444444	0	0	DPB3
0.377358491	0.764150943	0.349056604	0.273584906	0	0.650943396	0.245283019	0.58490566	0.594339623	1	0.726415094	0.650943396	0.462264151	0.349056604	0.20754717	0.896226415	0.58490566	0.801886792	PAF1
0.68627451	0.549019608	0.784313725	0.078431373	0.901960784	0.392156863	1	0.529411765	0.68627451	0.784313725	0	0.843137255	0.62745098	0.392156863	0	0.588235294	0.784313725	0.588235294	YCL016C
0.094059406	0.292079208	0.717821782	1	0.5	0.47029703	0.282178218	0.51980198	0	0.227722772	0.5	0.599009901	0.569306931	0.405940594	0.346534653	0.722772277	0.361386139	0.217821782	YCL061C
0.555555556	0.234567901	0.691358025	0.234567901	0.580246914	0	0.901234568	1	0.901234568	0.419753086	0.777777778	0.172839506	0.358024691	0.345679012	0.864197531	0.481481481	0.888888889	0.358024691	CDC10
0.484375	0	0.484375	0.53125	0.484375	0.34375	1	0.15625	0.640625	0.71875	0.375	0.71875	0.6875	0.3125	0.375	0.296875	0.40625	0.734375	RSC6
0	0.492462312	0.879396985	0.939698492	0.698492462	0.64321608	0.261306533	0.371859296	0.391959799	0.306532663	0.698492462	1	0.939698492	0.798994975	0.658291457	0.748743719	0.412060302	0.422110553	HCM1
0.46969697	0.666666667	0.893939394	0.545454545	0.590909091	0.833333333	0.621212121	1	0.757575758	0	0	0.045454545	0	0.181818182	0.333333333	0.96969697	0.318181818	0.46969697	SCC3
0.197183099	0.464788732	0.352112676	0.478873239	0.507042254	1	0.267605634	0.929577465	0.845070423	0	0.23943662	0.591549296	0.422535211	0.352112676	0.309859155	0.957746479	0.352112676	0.605633803	CDC50
0	0.176470588	0.941176471	1	0.680147059	0.555147059	0.246323529	0.209558824	0.169117647	0.125	0.702205882	0.908088235	0.676470588	0.444852941	0.316176471	0.433823529	0.246323529	0.246323529	MCD1
0.308510638	0.574468085	0.329787234	0.808510638	0	1	0.223404255	0.734042553	0.436170213	0.904255319	0.70212766	0.595744681	0.627659574	0.606382979	0.095744681	0.744680851	0.574468085	0.904255319	APC11
0.8	0.055555556	0.244444444	0.1	0.733333333	0	0.666666667	0.222222222	0.522222222	0.477777778	0.8	0.644444444	1	0.333333333	0.477777778	0.222222222	0.2	0.288888889	SIT4
0.068627451	0.245098039	0	0.147058824	0.382352941	0.607843137	0.166666667	0.460784314	0.666666667	0.87254902	1	0.294117647	0.12745098	0.539215686	0.568627451	0.931372549	0.519607843	0.519607843	MBP1
0.121212121	0	0.121212121	0.202020202	0.303030303	0.898989899	0.646464646	0.505050505	0.474747475	0.808080808	0.181818182	0.525252525	0.585858586	0.484848485	0.222222222	0.888888889	1	0.737373737	YDL074C
0	0.365979381	0.809278351	1	0.551546392	0.525773196	0.25257732	0.448453608	0.546391753	0.201030928	0.469072165	0.690721649	0.613402062	0.309278351	0.448453608	0.556701031	0.139175258	0.335051546	DUN1
0	0.131386861	0.518248175	0.846715328	0.357664234	0.437956204	0.094890511	0.175182482	0.496350365	0.510948905	1	0.744525547	0.569343066	0.437956204	0.226277372	0.569343066	0.160583942	0.335766423	CDC2
0.458333333	0.5	0.5	0.458333333	0.305555556	0.402777778	0.791666667	0.305555556	0.611111111	0.791666667	1	0.888888889	0.541666667	0	0.25	0.916666667	0.458333333	0.569444444	PPH21
1	0.577981651	0.95412844	0.559633028	0.467889908	0.211009174	0.403669725	0.100917431	0.146788991	0.211009174	0.486238532	0.321100917	0.229357798	0.266055046	0.19266055	0	0.366972477	0.266055046	RDI1
0	0.35042735	0.538461538	0.794871795	0.794871795	0.897435897	0.384615385	0.88034188	0.709401709	0.512820513	0.632478632	0.794871795	0.683760684	0.623931624	0.547008547	1	0.623931624	0.623931624	CLB3
0.124293785	0.169491525	0.779661017	1	0.790960452	0.440677966	0.412429379	0	0	0.248587571	0.536723164	0.88700565	0.813559322	0.361581921	0.333333333	0.13559322	0.15819209	0.13559322	CDC9
0	0.251677852	0.083892617	0.184563758	0.10738255	0.32885906	0.013422819	0.201342282	0.184563758	0.714765101	1	0.624161074	0.453020134	0.426174497	0.308724832	0.38590604	0.315436242	0.399328859	PCL9
0.492307692	0.476923077	0.507692308	0.538461538	0.184615385	0.292307692	0.384615385	0.476923077	0.107692308	0.215384615	0.030769231	0.307692308	0.707692308	0	0.384615385	0.292307692	1	0.292307692	PPH22
0	0.47706422	0.293577982	0.357798165	0.394495413	0.440366972	0.183486239	0.532110092	0.688073394	0.798165138	1	0.357798165	0.339449541	0.440366972	0.52293578	0.825688073	0.605504587	0.504587156	YDL224C
0	0.488636364	0.181818182	0.715909091	0.272727273	0.659090909	0.295454545	0.659090909	0.875	0.568181818	0.965909091	0.738636364	0.693181818	0.488636364	0.5	1	0.602272727	0.943181818	YDL225W
0	0.279661017	0.279661017	0.237288136	0.110169492	0.093220339	0.127118644	0.296610169	0.322033898	0.330508475	0.813559322	0.237288136	1	0.322033898	0.186440678	0.466101695	0.084745763	0.305084746	DBF4
0.822222222	0.822222222	0.666666667	0.622222222	0.666666667	0.133333333	1	0.244444444	0.822222222	0.533333333	0.488888889	0.088888889	0.466666667	0	0.422222222	0.155555556	0.6	0.622222222	CDC34
0.37704918	0	0.016393443	0.606557377	0.524590164	0.31147541	0.770491803	0.786885246	0.475409836	0.524590164	0.295081967	0.655737705	0.868852459	0.672131148	0.393442623	0.393442623	0.770491803	1	FOB1
0	0.206349206	0.825396825	0.777777778	1	1	0.833333333	0.626984127	0.388888889	0.134920635	0.388888889	0.650793651	0.865079365	0.753968254	0.896825397	0.603174603	0.674603175	0.531746032	PDS1
0	0.352272727	0.25	0.602272727	0.227272727	0.772727273	0.25	0.931818182	0.840909091	0.772727273	0.784090909	0.863636364	0.5	0.545454545	0.079545455	1	0.352272727	0.693181818	APC4
0.410958904	0.424657534	0.5	0.705479452	0.376712329	0.698630137	0	0.753424658	0.643835616	0.301369863	1	0.479452055	0.178082192	0.335616438	0.47260274	0.821917808	0.404109589	0.369863014	YDR121W
0.151898734	0.582278481	0.417721519	0.481012658	0.126582278	0.544303797	0	0.683544304	0.949367089	1	0.810126582	0.848101266	0.518987342	0.278481013	0.417721519	0.936708861	0.64556962	0.860759494	HPR1
1	0.59375	0.53125	0.46875	0.0625	0.34375	0.84375	0.40625	0.15625	0.59375	0	0.21875	0.4375	0.0625	0.1875	0.0625	0.59375	0.1875	SAC3
0.798319328	0.697478992	0.56302521	1	0.420168067	0.87394958	0.478991597	0.823529412	0.529411765	0.268907563	0.462184874	0.268907563	0.285714286	0	0.201680672	0.058823529	0.56302521	0.336134454	CDC37
0	0.123287671	0.452054795	0.342465753	0.328767123	0.287671233	0.150684932	0.232876712	1	0.301369863	0.98630137	0.219178082	0.534246575	0.465753425	0.506849315	0.630136986	0.164383562	0.164383562	REF2
0	0.524752475	0.495049505	0.831683168	0.495049505	0.396039604	0.316831683	0.336633663	1	0.445544554	0.920792079	0.267326733	0.346534653	0.396039604	0.801980198	0.445544554	0.306930693	0.396039604	RAD9
0.020905923	0	0.076655052	0.56097561	1	0.947735192	0.87456446	0.519163763	0.50174216	0.296167247	0.285714286	0.456445993	0.888501742	0.87456446	0.926829268	0.655052265	0.571428571	0.397212544	HTB1
0.222811671	0	0.236074271	0.538461538	0.981432361	0.923076923	0.904509284	0.631299735	0.562334218	0.392572944	0.371352785	0.48806366	0.870026525	0.915119363	1	0.763925729	0.657824934	0.517241379	HTA1
0.571428571	0.792207792	0.597402597	1	0.818181818	0.883116883	0.857142857	0.688311688	0.883116883	0.987012987	0	0.337662338	0.948051948	0.597402597	0.753246753	0.636363636	0.415584416	0.857142857	YDR359C
0.804347826	0.456521739	0.152173913	0.184782609	0.663043478	0.891304348	0.597826087	0.619565217	0.804347826	1	0.576086957	0.47826087	0.847826087	0	0.554347826	0.641304348	0.869565217	0.826086957	CDC40
1	0.997560976	0.985365854	0.93902439	0.851219512	0.609756098	0.463414634	0.490243902	0.451219512	0.175609756	0.285365854	0.051219512	0.092682927	0.036585366	0.073170732	0.102439024	0	0.036585366	MFA1
0.265306122	0.765306122	0.56122449	0.806122449	0	1	0.265306122	0.887755102	0.408163265	0.795918367	0.489795918	0.704081633	0.693877551	0.530612245	0.418367347	0.724489796	0.581632653	0.56122449	YDR532C
0.769230769	0.096153846	0.173076923	0.096153846	0.538461538	0.596153846	1	0	0.538461538	0.538461538	0.442307692	0.807692308	0.634615385	0.076923077	0.384615385	0.5	0.576923077	0.211538462	YEL044W
0.472527473	0	0.021978022	0.285714286	0.362637363	0.901098901	0.296703297	1	0.967032967	0.901098901	0.989010989	0.747252747	0.659340659	0.604395604	0.56043956	0.78021978	0.835164835	0.703296703	YER049W
0	0.535353535	0.434343434	0.727272727	0.141414141	1	0.101010101	0.474747475	0.464646465	0.828282828	0.626262626	0.585858586	0.404040404	0.474747475	0.353535354	0.787878788	0.545454545	0.595959596	MOT2
0	0.236486486	0.858108108	1	0.743243243	0.652027027	0.256756757	0.263513514	0.14527027	0.307432432	0.611486486	0.912162162	0.739864865	0.560810811	0.493243243	0.530405405	0.314189189	0.25	RNR1
0	0.368217054	0.996124031	1	0.678294574	0.53875969	0.139534884	0.151162791	0.178294574	0.496124031	0.813953488	0.771317829	0.612403101	0.395348837	0.426356589	0.259689922	0.337209302	0.286821705	SWI4
0	0.602941176	0.264705882	0.117647059	0.352941176	0.397058824	0.161764706	0.632352941	1	0.205882353	0.338235294	0.191176471	0.25	0.147058824	0.235294118	0.485294118	0.029411765	0.411764706	YER116C
0.365079365	0.111111111	0	0.46031746	0.73015873	0.698412698	1	0.888888889	0.46031746	0.412698413	0.158730159	0.587301587	0.365079365	0.523809524	0.333333333	0.698412698	0.523809524	0.53968254	UBP3
0.588235294	0.078431373	0.68627451	0	0.764705882	0.117647059	1	0.431372549	0.705882353	0.470588235	0.156862745	0.431372549	0.745098039	0.333333333	0.294117647	0.352941176	0.803921569	0.196078431	RAD24
0.078651685	0.011235955	0.662921348	0.292134831	0.573033708	0.550561798	0.516853933	0.08988764	0.157303371	0.078651685	1	0.359550562	0.269662921	0.292134831	0.382022472	0.112359551	0.235955056	0	SMC1
0.275510204	0.153061224	0	0.326530612	0.224489796	0.979591837	0.693877551	0.663265306	0.908163265	1	0.602040816	0.571428571	0.744897959	0.663265306	0.775510204	0.887755102	0.551020408	0.826530612	CDC14
0.984375	0.390625	0.640625	0.46875	0.921875	0.5	1	0.734375	0.734375	0.46875	0.21875	0.390625	0.859375	0.5	0.4375	0.296875	0.59375	0	CDC26
0.5	0.291666667	0.444444444	0.625	0.597222222	0.875	0.333333333	0.875	1	0	0.902777778	0.541666667	0.638888889	0.333333333	0.652777778	0.888888889	0.402777778	0.333333333	CKB1
0.376811594	0.405797101	0.333333333	0.405797101	0	0.492753623	0.405797101	0.376811594	1	0.826086957	0.971014493	0.579710145	0.608695652	0.463768116	0.217391304	0.942028986	0.101449275	0.608695652	YGL056C
0.155555556	0.288888889	0.644444444	0.9	0.444444444	0.644444444	0.811111111	0.722222222	0.755555556	0.811111111	0.855555556	0.711111111	0.844444444	0.566666667	0.755555556	0	1	0.677777778	RCS1
0.695121951	0	0.451219512	0.365853659	0.317073171	0.134146341	0.585365854	0.280487805	0.390243902	0.256097561	0.524390244	0.585365854	1	0.207317073	0.475609756	0.451219512	0.548780488	0.646341463	MAD1
0.625	0	0.1875	0.8	0.7375	0.5375	0.925	1	0.7125	0.925	0.5125	0.8	0.7125	0.5625	0.5125	0.5375	0.7625	0.85	YGL113W
0.341176471	0.341176471	0.164705882	0	0.270588235	0.094117647	0.435294118	0.735294118	1	0.764705882	0.517647059	0.552941176	0.152941176	0.217647059	0.5	0.382352941	0.782352941	0.888235294	CDC20
0.529411765	0.568627451	0.333333333	0.392156863	0.333333333	0.529411765	0.588235294	0.470588235	0.176470588	0.411764706	0.098039216	0.450980392	0.666666667	0.274509804	0	0.411764706	1	0.137254902	CDC55
0.18115942	0.217391304	0.434782609	0.362318841	0.123188406	0.282608696	0	0.456521739	0.601449275	0.297101449	1	0.550724638	0.224637681	0.202898551	0.31884058	0.514492754	0.094202899	0.398550725	MCM6
0.240384615	0	0.019230769	0.326923077	0.788461538	0.586538462	1	0.451923077	0.519230769	0.442307692	0	0.326923077	0.673076923	0.519230769	0.644230769	0.634615385	0.673076923	0.471153846	KIP3
0.712121212	0	0.893939394	0.757575758	0.909090909	0.212121212	0.893939394	0.409090909	0.818181818	0.515151515	0.545454545	0.545454545	1	0.439393939	0.363636364	0.439393939	0.636363636	0.545454545	DOC1
0.507936508	0.380952381	0.888888889	0.523809524	0.555555556	0.825396825	0.666666667	0.650793651	0.349206349	0.428571429	0.317460317	0.301587302	0.650793651	0	0.301587302	0.19047619	1	0.380952381	PRP18
0.661538462	0	0.061538462	0.030769231	0.461538462	0.061538462	1	0.523076923	0.492307692	0.846153846	0.523076923	0.615384615	0.492307692	0.353846154	0.538461538	0.615384615	0.461538462	0.538461538	RSC1
0.368421053	0.947368421	0.333333333	0.543859649	0	0.859649123	0.438596491	0.403508772	1	0.859649123	0.684210526	0.473684211	0.824561404	0.157894737	0.157894737	0.684210526	0.543859649	0.473684211	SPT4
0.805555556	0	0.194444444	0.083333333	0.833333333	0.027777778	1	0.611111111	0.819444444	0.291666667	0.388888889	0.597222222	0.638888889	0.416666667	0.513888889	0.513888889	0.736111111	0.263888889	PAC10
0.526315789	0	0.385964912	0.157894737	0.964912281	0.333333333	1	0.421052632	0.631578947	0.333333333	0.473684211	0.210526316	0.578947368	0.526315789	0.912280702	0.473684211	0.789473684	0.157894737	ESP1
0.84	0.173333333	0.68	0	0.586666667	0.48	1	0.906666667	0.72	0.64	0.373333333	0.373333333	0.6	0.546666667	0.666666667	0.293333333	0.786666667	0.173333333	SRB5
0	0.301948052	0.214285714	0.253246753	0.314935065	0.590909091	0.772727273	1	0.970779221	0.681818182	0.762987013	0.603896104	0.571428571	0.571428571	0.746753247	0.928571429	0.837662338	0.863636364	CLB1
1	0.142857143	0.551020408	0.87755102	0.102040816	0.836734694	0.387755102	0.734693878	0.693877551	0.571428571	0.612244898	0.448979592	0.285714286	0.387755102	0.306122449	0.673469388	0	0.612244898	RNR4
0.119266055	0.151376147	0.334862385	0	0.178899083	0.426605505	0.798165138	0.880733945	1	0.839449541	0.701834862	0.614678899	0.28440367	0.366972477	0.752293578	0.834862385	0.610091743	0.926605505	MYO1
0.387096774	0.677419355	0	0.440860215	0.408602151	0.774193548	0.182795699	0.419354839	0.376344086	1	0.849462366	0.827956989	0.677419355	0.505376344	0.47311828	0.741935484	0.161290323	0.569892473	SBE22
0.443298969	0	0.134020619	0.268041237	0.907216495	0.494845361	1	0.463917526	0.618556701	0.474226804	0.24742268	0.309278351	0.515463918	0.319587629	0.556701031	0.474226804	0.773195876	0.340206186	CDC12
0.440677966	0	0.559322034	0.644067797	0.949152542	0.271186441	0.949152542	0.203389831	0.593220339	0.779661017	0.610169492	0.728813559	1	0.389830508	0.694915254	0.593220339	0.694915254	0.610169492	KEL1
0.566666667	0.533333333	0	0.45	0.533333333	0.65	0.7	0.566666667	0.9	0.5	1	0.533333333	0.7	0.45	0.5	0.9	0.1	0.616666667	DNA2
0	0.407894737	0.552631579	0.052631579	0.328947368	0.355263158	0.263157895	0.355263158	0.578947368	0.578947368	1	0.815789474	0.473684211	0.184210526	0.421052632	0.736842105	0.026315789	0.184210526	CDC23
0.162962963	1	0.444444444	0.614814815	0.414814815	0.318518519	0.192592593	0.162962963	0.296296296	0.251851852	0.62962963	0.503703704	0.525925926	0.251851852	0.459259259	0.42962963	0	0.140740741	IRR1
0.609195402	1	0.850574713	0.275862069	0.310344828	0.275862069	0.413793103	0.379310345	0.08045977	0.413793103	0.183908046	0.459770115	0.459770115	0	0.08045977	0.16091954	0.540229885	0.310344828	SRA1
0.910447761	0.343283582	0.701492537	0.179104478	0.835820896	0.28358209	0.985074627	0.208955224	0.925373134	0.910447761	0.910447761	0.776119403	1	0	0.611940299	0.462686567	0.805970149	0.701492537	CKA1
0.23030303	0.096969697	0.260606061	0.133333333	0.884848485	1	0.884848485	0.648484848	0.703030303	0.4	0.806060606	0	0.333333333	0.515151515	0.963636364	0.696969697	0.751515152	0.393939394	FKH1
0.347826087	0.315217391	0.347826087	0.423913043	0.619565217	0.423913043	0.369565217	0.347826087	0.293478261	0.782608696	0.315217391	0.760869565	0.315217391	0	0.369565217	0.326086957	1	0.467391304	DNA43
0.515789474	0.442105263	1	0.610526316	0.515789474	0.115789474	0.557894737	0.273684211	0.494736842	0.294736842	0.463157895	0.515789474	0.357894737	0	0.526315789	0.315789474	0.684210526	0.463157895	IMP2
0.548780488	0.414634146	1	0.841463415	0.780487805	0.207317073	0.695121951	0.548780488	0.37804878	0.097560976	0.37804878	0.634146341	0.780487805	0.158536585	0.487804878	0.182926829	0	0.231707317	PRI1
0.771929825	0.631578947	0.105263158	0.105263158	0.894736842	0.385964912	0.824561404	0.280701754	0.561403509	1	0.245614035	0.894736842	0.350877193	0.50877193	0	0.385964912	0.719298246	0.789473684	YIR025W
0.741176471	0.211764706	0.576470588	0.847058824	0.717647059	0.658823529	1	0.623529412	0.588235294	0.341176471	0.482352941	0.529411765	0.658823529	0.164705882	0.752941176	0.447058824	0.623529412	0	RNR2
0.150234742	0	0.718309859	1	0.915492958	0.516431925	0.427230047	0.131455399	0.14084507	0.356807512	0.558685446	0.798122066	0.79342723	0.417840376	0.370892019	0.286384977	0.295774648	0.403755869	SMC3
0.068783069	0.497354497	0.566137566	1	0.544973545	0.396825397	0	0.021164021	0.211640212	0.26984127	0.423280423	0.544973545	0.428571429	0.185185185	0.068783069	0.169312169	0.021164021	0.010582011	ASF1
0.469879518	0.024096386	0.156626506	0.686746988	0.289156627	0.240963855	0.445783133	0.373493976	0.56626506	1	0.373493976	0.746987952	0.084337349	0.34939759	0	0.86746988	0.192771084	0.722891566	SPT10
1	0.436260623	0.158640227	0	0.212464589	0.124645892	0.212464589	0.192634561	0.328611898	0.640226629	0.730878187	0.549575071	0.424929178	0.402266289	0.322946176	0.390934844	0.464589235	0.597733711	FAR1
0.304347826	0.811594203	1	0.768115942	0.311594203	0.456521739	0.050724638	0.086956522	0.260869565	0.68115942	0.442028986	0.427536232	0.369565217	0	0.217391304	0.442028986	0.231884058	0.442028986	SRA3
0.025641026	0.025641026	0.47008547	0.794871795	1	0.769230769	0.948717949	0.623931624	0.307692308	0.102564103	0.41025641	0.393162393	0.846153846	0.384615385	0.863247863	0.324786325	0.794871795	0	RFA3
0.4375	0.7375	0.0125	0.525	0	0.575	0.2125	0.7	0.5625	1	0.675	0.225	0.575	0.2875	0.6625	0.5625	0.7625	0.4875	YJL188C
0	0.274509804	0.68627451	1	0.598039216	0.843137255	0.274509804	0.382352941	0.137254902	0.607843137	0.470588235	0.754901961	0.901960784	0.382352941	0.470588235	0.5	0.068627451	0.107843137	HYS2
0.259259259	0.074074074	0.950617284	0.950617284	1	0.345679012	0.592592593	0.407407407	0.407407407	0.432098765	0.469135802	0.679012346	0.864197531	0	0.407407407	0.098765432	0.679012346	0.259259259	POL32
0.375	0.2125	0.2375	0.2375	0.7	0.6875	1	0.575	0.425	0.2625	0.0625	0.125	0.375	0.025	0.3	0	0.175	0.0875	YJR046W
0	0.354330709	0.440944882	0.362204724	0.543307087	1	0.543307087	0.708661417	0.307086614	0.417322835	0	0.480314961	0.409448819	0.527559055	0.527559055	0.708661417	0.519685039	0.236220472	YJR053W
0	0.443298969	1	0.577319588	0.597938144	0.195876289	0.144329897	0.237113402	0.103092784	0.020618557	0.443298969	0.567010309	0.381443299	0.18556701	0.422680412	0.309278351	0.618556701	0.257731959	TOR1
0.703125	0	0.59375	0.53125	0.671875	0.171875	0.953125	0.421875	0.859375	0.421875	0.625	0.53125	0.875	0.03125	0.796875	0.203125	1	0.453125	RFC2
0.307692308	0	0.282051282	0.247863248	0.743589744	0.581196581	1	0.666666667	0.572649573	0.324786325	0.094017094	0.145299145	0.521367521	0.35042735	0.726495726	0.504273504	0.803418803	0.435897436	CDC11
0.194594595	0.335135135	0	0.145945946	0.318918919	0.643243243	0.935135135	0.92972973	1	0.859459459	0.605405405	0.52972973	0.264864865	0.475675676	0.659459459	0.951351351	0.956756757	0.891891892	BUD4
0.111111111	0.111111111	0.131313131	0.363636364	0.585858586	0.252525253	0.131313131	0.292929293	0.484848485	0.131313131	1	0.242424242	0.131313131	0.434343434	0.626262626	0.686868687	0.101010101	0	CDC16
0.196172249	0.583732057	0.990430622	0.980861244	0.822966507	0.645933014	0.387559809	0.272727273	0.196172249	0.775119617	1	0.937799043	0.799043062	0.449760766	0.531100478	0.468899522	0.377990431	0	PRI2
0.622641509	0	0.481132075	0.443396226	1	1	0.943396226	0.509433962	0.603773585	0.58490566	0.971698113	0.377358491	0.528301887	0.528301887	0.820754717	0.91509434	0.79245283	0.41509434	ELM1
0.424242424	0	0.606060606	0.53030303	0.909090909	0.984848485	0.409090909	0.378787879	0.378787879	0.287878788	1	0.136363636	0.03030303	0.136363636	0.757575758	0.53030303	0.606060606	0.590909091	YKL054C
0	0.280487805	0.597560976	1	0.402439024	0.817073171	0.231707317	0.317073171	0.097560976	0.682926829	0.463414634	0.646341463	0.487804878	0.365853659	0.182926829	0.695121951	0.146341463	0.280487805	MIF2
0.217391304	0.108695652	0.405797101	0.695652174	1	0.405797101	0.543478261	0.304347826	0	0.108695652	0.260869565	0.804347826	0.920289855	0.47826087	0.456521739	0.311594203	0.34057971	0.217391304	HSL1
0.216216216	0.405405405	0.828828829	1	0.63963964	0.612612613	0.171171171	0.09009009	0.297297297	0.90990991	0.882882883	0.90990991	0.846846847	0.198198198	0.333333333	0.369369369	0	0.387387387	YKL108W
0	0.35078534	0.738219895	1	0.743455497	0.565445026	0.298429319	0.178010471	0.136125654	0.214659686	0.712041885	0.87434555	0.848167539	0.45026178	0.492146597	0.455497382	0.120418848	0.298429319	RAD27
1	0	0.536363636	0.336363636	0.727272727	0.527272727	0.909090909	0.745454545	0.845454545	0.827272727	0.572727273	0.418181818	0.718181818	0.354545455	0.172727273	0.490909091	0.236363636	0.9	TPK3
0.063492063	1	0.218253968	0.182539683	0.107142857	0.043650794	0.079365079	0.119047619	0.162698413	0.202380952	0.218253968	0.130952381	0.051587302	0.015873016	0.432539683	0.218253968	0	0.119047619	TOR2
0.050458716	0.399082569	0.091743119	0.256880734	0.146788991	0.160550459	0	0.110091743	0.137614679	0.724770642	1	0.816513761	0.665137615	0.449541284	0.334862385	0.311926606	0.224770642	0.47706422	SIC1
0	0.285714286	1	0.896103896	0.727272727	0.461038961	0.220779221	0.194805195	0.11038961	0.194805195	0.675324675	0.798701299	0.62987013	0.318181818	0.253246753	0.318181818	0.123376623	0.168831169	CDC45
0.268292683	0	0.455284553	0.317073171	0.455284553	0.609756098	0.731707317	0.211382114	0.349593496	0.349593496	0.504065041	0.382113821	0.658536585	0.455284553	1	0.455284553	0.764227642	0.349593496	HOG1
0	0.566801619	0.198380567	0.153846154	0.344129555	0.655870445	0.870445344	0.931174089	0.927125506	0.801619433	0.526315789	0.502024291	0.931174089	0.534412955	0.692307692	0.773279352	1	0.805668016	ACE2
0.308641975	0	0.765432099	0.296296296	1	0.432098765	0.827160494	0.308641975	0.50617284	0.271604938	0.814814815	0.185185185	0.407407407	0.098765432	0.555555556	0.50617284	0.827160494	0.333333333	YLR181C
0.420289855	0.246376812	0.304347826	0.31884058	1	0.695652174	0.913043478	0.463768116	0.173913043	0.652173913	0	0.666666667	0.623188406	0.275362319	0.710144928	0.565217391	0.753623188	0.376811594	SWI6
0.717948718	0.683760684	0.444444444	0.871794872	0.982905983	1	0.982905983	0.64957265	0.581196581	0.598290598	0.316239316	0.606837607	0.555555556	0.863247863	0.820512821	0.769230769	0	0.709401709	CLB4
0.655172414	0.137931034	0.275862069	0	0.850574713	0.356321839	1	0.32183908	0.436781609	0.24137931	0.275862069	0.091954023	0.655172414	0.172413793	0.850574713	0.402298851	0.586206897	0.137931034	CDC42
0.394366197	0.169014085	0.85915493	0.971830986	1	0.464788732	0.774647887	0.661971831	0.14084507	0.267605634	0.507042254	0.788732394	0.690140845	0	0.774647887	0.577464789	0.704225352	0.38028169	EST1
0.578947368	0.526315789	0	0.394736842	0.25	0.342105263	0.486842105	0.342105263	0.631578947	1	0.618421053	0.763157895	0.684210526	0.434210526	0.223684211	0.763157895	0.144736842	0.618421053	CDC25
0.024390244	0.170731707	0	0.756097561	0.597560976	0.829268293	1	0.475609756	0.792682927	0.37804878	0.292682927	0.463414634	0.317073171	0.12195122	0.463414634	0.756097561	0.402439024	0.5	CDC3
0.566666667	0	0.533333333	0.316666667	0.741666667	0.633333333	1	0.6	0.733333333	0.516666667	0.475	0.375	0.666666667	0.316666667	0.733333333	0.733333333	0.833333333	0.583333333	SFH1
0.126984127	0.53968254	0	0.888888889	0.412698413	1	0.53968254	0.523809524	0.222222222	0.428571429	0.301587302	0.777777778	0.523809524	0.619047619	0.476190476	0.666666667	0.46031746	0.619047619	RSC2
0.089108911	0.118811881	0.445544554	0	0.603960396	0.297029703	0.881188119	0.475247525	0.584158416	0.653465347	0.732673267	0.792079208	0.831683168	0.693069307	1	0.900990099	0.99009901	0.603960396	BDF1
0.842105263	0.644736842	0.592105263	0	0.592105263	0.289473684	1	0.447368421	0.802631579	0.684210526	0.671052632	0.618421053	0.578947368	0.447368421	0.5	0.526315789	0.973684211	0.684210526	CDC73
0	0.307246377	1	0.872463768	0.646376812	0.579710145	0.565217391	0.339130435	0.217391304	0.35942029	0.663768116	0.753623188	0.643478261	0.495652174	0.530434783	0.402898551	0.371014493	0.226086957	YOX1
0.372093023	0.220930233	0.503875969	0.364341085	0.465116279	0.550387597	1	0.965116279	0.918604651	0.519379845	0.430232558	0	0.15503876	0.298449612	0.802325581	0.689922481	0.957364341	0.488372093	YML058W
0.503759398	0	0.586466165	0.383458647	0.729323308	0.383458647	0.842105263	0.857142857	0.92481203	0.511278195	0.511278195	0.263157895	0.526315789	0.368421053	0.736842105	0.646616541	1	0.511278195	TEM1
0.888888889	0.62962963	0.851851852	0	0.703703704	0.425925926	0.851851852	0.796296296	0.888888889	1	0.166666667	0.351851852	0.351851852	0.12962963	0.166666667	0.574074074	0.62962963	0.851851852	CTK3
0.213523132	0.142348754	0.09252669	0	0.302491103	0.583629893	0.925266904	0.861209964	1	0.814946619	0.622775801	0.491103203	0.377224199	0.491103203	0.679715302	0.814946619	0.960854093	0.814946619	CDC5
0.75	0	0	0.163043478	0.467391304	0.75	0.760869565	0.652173913	0.869565217	1	0.532608696	0.597826087	0.608695652	0.380434783	0.239130435	0.673913043	0.423913043	0.72826087	YMR014W
0.333333333	0	0.031531532	0.031531532	0.153153153	0.198198198	0.626126126	0.743243243	1	0.752252252	0.545045045	0.396396396	0.234234234	0.396396396	0.198198198	0.54954955	0.698198198	0.738738739	YMR032W
0.340540541	1	0.302702703	0	0.443243243	0.372972973	0.648648649	0.362162162	0.362162162	0.410810811	0.32972973	0.324324324	0.427027027	0.372972973	0.32972973	0.4	0.416216216	0.454054054	BUB2
0.739130435	0.376811594	0.507246377	0.376811594	0.855072464	0.695652174	1	0.47826087	0.84057971	0.710144928	0.782608696	0.260869565	0.550724638	0	0.666666667	0.637681159	1	0.47826087	NPL6
1	0.245847176	0	0.046511628	0.265780731	0.375415282	0.365448505	0.252491694	0.265780731	0.255813953	0.059800664	0.106312292	0.222591362	0.318936877	0.335548173	0.305647841	0.365448505	0.23255814	CIK1
0.484848485	0.909090909	0.181818182	0.818181818	0.636363636	1	0.181818182	1	0.909090909	0.151515152	0.515151515	0.181818182	0.424242424	0	0.606060606	0.787878788	0.606060606	0.484848485	RNH1
0.951219512	0.890243902	0.756097561	0.12195122	0.268292683	0	0.43902439	0.463414634	0.817073171	0.756097561	1	0.731707317	0.87804878	0.097560976	0.634146341	0.390243902	0.56097561	0.536585366	HDF1
0	0.076712329	0.139726027	0.687671233	0.961643836	1	0.876712329	0.676712329	0.575342466	0.350684932	0.41369863	0.594520548	0.928767123	0.879452055	1	0.767123288	0.646575342	0.526027397	HHF2
0	0.117263844	0.081433225	0.592833876	0.863192182	1	0.794788274	0.537459283	0.475570033	0.325732899	0.254071661	0.557003257	0.850162866	0.921824104	0.905537459	0.651465798	0.635179153	0.469055375	HHT2
0.75	0.365384615	0.25	0	0.25	0.942307692	1	0.576923077	0.846153846	0.961538462	0.576923077	0.75	0.884615385	0.288461538	0.576923077	0.403846154	0.480769231	0.846153846	ARP5
0.725274725	0	0.21978022	0.615384615	0.791208791	0.846153846	1	0.791208791	0.879120879	0.362637363	0.549450549	0.307692308	0.494505495	0.274725275	0.538461538	0.571428571	0.340659341	0.384615385	YDJ1
0	0.076023392	0.81871345	1	0.900584795	0.807017544	0.766081871	0.415204678	0.461988304	0.584795322	0.742690058	0.85380117	0.85380117	0.403508772	0.596491228	0.426900585	0.573099415	0.245614035	RNH35
0.887323944	1	0.901408451	0.732394366	0.901408451	0.549295775	0.76056338	0.394366197	0.492957746	0.887323944	0.76056338	0.76056338	0.802816901	0.521126761	0.901408451	0.450704225	0	0.492957746	RAS2
0.024734982	1	0.310954064	0.593639576	0.466431095	0.183745583	0.166077739	0.173144876	0.212014134	0.017667845	0.342756184	0.501766784	0.498233216	0.275618375	0.314487633	0.056537102	0	0.077738516	POL1
1	0.81865285	0.619170984	0.259067358	0.269430052	0	0.199481865	0.129533679	0.497409326	0.691709845	0.769430052	0.554404145	0.580310881	0.269430052	0.373056995	0.212435233	0.551813472	0.593264249	MFA2
0.563380282	0	0.718309859	0.563380282	0.957746479	0.253521127	0.816901408	0.478873239	0.690140845	0.605633803	1	0.478873239	0.408450704	0.225352113	0.408450704	0.225352113	0.647887324	0.323943662	ALF1
0	0.308411215	0.401869159	0.504672897	0.373831776	1	0.579439252	0.831775701	0.775700935	0.598130841	0.934579439	0.38317757	0.336448598	0.168224299	0.813084112	0.728971963	0.719626168	0.813084112	APC1
1	0.652694611	0.380239521	0.209580838	0.281437126	0.185628743	0.230538922	0.011976048	0	0.574850299	0.80239521	0.667664671	0.5	0.269461078	0.305389222	0.251497006	0.24251497	0.437125749	CHS1
0	0.205673759	0.042553191	0.659574468	0.645390071	1	0.815602837	0.624113475	0.446808511	0.595744681	0.24822695	0.638297872	0.609929078	0.794326241	0.716312057	0.595744681	0.716312057	0.595744681	WHI3
0.340909091	0.363636364	0	0.431818182	0.272727273	0.340909091	0.659090909	0.704545455	1	0.727272727	0.636363636	0.477272727	0.363636364	0.227272727	0.5	0.409090909	0.045454545	0.704545455	RAD50
0.981132075	0.125786164	0.754716981	0.817610063	1	0.597484277	0.333333333	0.044025157	0.176100629	0.13836478	0.465408805	0.65408805	0.72327044	0.503144654	0.477987421	0.100628931	0.245283019	0	POL2
0.504273504	1	0.846153846	0.581196581	0.623931624	0.41025641	0.547008547	0.188034188	0.555555556	0.341880342	0.435897436	0.299145299	0.495726496	0.128205128	0.555555556	0	0.700854701	0.264957265	PCL1
0.398496241	0	0.812030075	0.894736842	1	0.578947368	0.857142857	0.481203008	0.54887218	0.428571429	0.69924812	0.639097744	0.77443609	0.383458647	0.578947368	0.398496241	0.240601504	0.571428571	RFC3
0.231884058	0.463768116	1	0.724637681	0.101449275	0.101449275	0.275362319	0.463768116	0.608695652	0.362318841	0.971014493	0.463768116	0.173913043	0	0.130434783	0.420289855	0.231884058	0.565217391	CLA4
0.5	0.0375	0.4	0.8125	0.5	0.9625	1	0.725	0.8125	0.9	0.2	0.75	0.9	0.875	0	0.8375	0.7625	0.9625	TRF5
0.051724138	0	0.724137931	1	0.896551724	0.890804598	0.471264368	0.17816092	0	0.132183908	0.482758621	0.58045977	0.752873563	0.362068966	0.482758621	0.091954023	0.32183908	0.143678161	RFA2
0.123893805	0.026548673	0	0.513274336	0.681415929	0.778761062	0.955752212	0.637168142	0.362831858	0.530973451	0.362831858	0.336283186	0.442477876	0.212389381	0.672566372	0.646017699	1	0.814159292	SNF12
0.170454545	0.693181818	0	0.840909091	0.227272727	1	0.704545455	0.670454545	0.75	0.840909091	0.329545455	0.784090909	0.522727273	0.75	0.5	0.568181818	0.602272727	0.693181818	POP2
0.245098039	0.549019608	0	0.705882353	0.205882353	0.705882353	0.5	0.529411765	0.294117647	1	0.705882353	0.754901961	0.294117647	0.568627451	0.421568627	0.931372549	0.549019608	0.754901961	SIN3
0.442105263	1	0	0.989473684	0.494736842	0.989473684	0.978947368	0.768421053	0.631578947	0.631578947	0.578947368	0.726315789	0.410526316	0.768421053	0.326315789	0.442105263	0.389473684	0.989473684	GAL11
0.51754386	0	0.51754386	0.701754386	0.052631579	0.5	0.877192982	0.956140351	0.719298246	0.640350877	0.587719298	0.429824561	0.429824561	0.552631579	0.824561404	0.789473684	1	0.956140351	TRF4
0.746478873	0.408450704	1	0.535211268	0.366197183	0	0.352112676	0.14084507	0.098591549	0.394366197	0	0.492957746	0.183098592	0.267605634	0.267605634	0.352112676	0.112676056	0.633802817	RTS1
0.043010753	0	0.860215054	1	0.505376344	0.258064516	0.225806452	0.064516129	0.150537634	0.075268817	0.720430108	0.817204301	0.634408602	0.23655914	0.322580645	0.419354839	0.150537634	0.096774194	DHS1
0.356321839	0	0.816091954	0.885057471	1	0.988505747	0.724137931	0.275862069	0.425287356	0.298850575	0.574712644	0.275862069	0.793103448	0.206896552	0.609195402	0.08045977	0.505747126	0.505747126	CKB2
0	0.631868132	0.456043956	0.659340659	0.324175824	0.21978022	0.395604396	0.384615385	1	0.307692308	0.510989011	0.252747253	0.335164835	0.104395604	0.692307692	0.203296703	0.252747253	0.384615385	ASE1
0.651515152	0	0.515151515	0.045454545	1	0.378787879	0.590909091	0.636363636	0.757575758	0.242424242	0.696969697	0.242424242	0.560606061	0.46969697	0.787878788	0.409090909	0.757575758	0.242424242	CKA2
0.25	0	0.454545455	0.712121212	0.962121212	1	0.946969697	0.386363636	0.356060606	0.371212121	0.454545455	0.5	0.583333333	0.606060606	0.856060606	0.772727273	0.795454545	0.78030303	YOR083W
0.835294118	0	0.105882353	0.317647059	1	0.647058824	0.764705882	1	1	0.494117647	0.988235294	0.388235294	0.776470588	0.647058824	0.905882353	0.8	0.917647059	0.482352941	RAS1
0.567901235	0	0.530864198	0.111111111	0.728395062	0.419753086	1	0.62962963	0.790123457	0.604938272	0.87654321	0.839506173	0.75308642	0.50617284	0.50617284	0.839506173	0.87654321	1	ARP8
0.241071429	0.196428571	0.473214286	1	0.821428571	0.875	0.803571429	0.660714286	0.125	0	0.339285714	0.75	0.651785714	0.419642857	0.589285714	0.616071429	0.276785714	0.142857143	SLK19
0.529411765	0	0.132352941	0.470588235	0.720588235	0.602941176	0.838235294	0.617647059	0.779411765	0.470588235	1	0.544117647	0.5	0.470588235	0.779411765	0.867647059	0.926470588	0.573529412	RFC1
1	0.700934579	0	0.485981308	0.280373832	0.626168224	0.542056075	0.570093458	0.448598131	0.841121495	0.317757009	0.672897196	0.91588785	0.196261682	0.392523364	0.46728972	0.654205607	0.635514019	PDE2
1	0.166666667	0.420634921	0.531746032	0.285714286	0.095238095	0.301587302	0.095238095	0.373015873	0.277777778	0.333333333	0.333333333	0.484126984	0.285714286	0.30952381	0.166666667	0	0.095238095	CHL1
0.611111111	0.166666667	0.791666667	0.305555556	0.875	0.958333333	1	0.416666667	0.611111111	0.611111111	0.638888889	0.166666667	0.597222222	0	0.75	0.486111111	0.819444444	0.416666667	PHO85
0	0.040268456	0.560402685	0.859060403	0.976510067	1	0.956375839	0.775167785	0.610738255	0.456375839	0.412751678	0.681208054	0.822147651	0.865771812	0.808724832	0.822147651	0.768456376	0.604026846	HHO1
0.830508475	0	0.728813559	0.237288136	0.881355932	0.389830508	1	0.169491525	0.593220339	0.305084746	0.728813559	0.457627119	0.915254237	0.423728814	0.711864407	0.389830508	0.915254237	0.677966102	ANC1
0.171296296	0.509259259	0.967592593	1	0.736111111	0.425925926	0.25	0.162037037	0	0.259259259	0.611111111	0.777777778	0.583333333	0.439814815	0.490740741	0.194444444	0.231481481	0.180555556	RAD53
0.476190476	0	0.797619048	0.476190476	0.797619048	0.321428571	0.666666667	0.642857143	0.726190476	0.547619048	0.797619048	0.833333333	0.761904762	0.547619048	1	0.5	0.952380952	0.523809524	BEM4
0.682926829	0	0.524390244	0.146341463	0.792682927	1	1	0.609756098	0.695121951	0.463414634	0.780487805	0.573170732	0.792682927	0.414634146	0.719512195	0.634146341	0.975609756	0.817073171	MEX67
0.522727273	0.556818182	1	0.409090909	0.579545455	0.829545455	0.5	0.25	0.25	0.329545455	0.306818182	0	0.159090909	0.272727273	0.625	0.352272727	0.863636364	0.579545455	PKA3
1	0.142857143	0	0.714285714	0.4	0.571428571	0.8	0.6	0.842857143	0.6	0.685714286	0.542857143	0.571428571	0.6	0.771428571	0.6	0.985714286	0.657142857	YPL235W
0.082969432	0.257641921	0.152838428	0.170305677	0	0.19650655	0.650655022	0.737991266	1	0.834061135	0.681222707	0.554585153	0.410480349	0.310043668	0.532751092	0.676855895	0.733624454	0.903930131	IQG1
0.025862069	0.232758621	0.83045977	1	0.643678161	0.49137931	0.327586207	0.051724138	0	0.123563218	0.531609195	0.882183908	0.747126437	0.591954023	0.482758621	0.33908046	0.32183908	0.132183908	CLN2
0.300429185	1	0.510729614	0.43776824	0.081545064	0	0.206008584	0.21888412	0.583690987	0.733905579	0.673819742	0.716738197	0.463519313	0.231759657	0.154506438	0.416309013	0.43776824	0.64806867	CDC54
0.369369369	0.162162162	0.216216216	0	0.234234234	0.333333333	0.792792793	0.432432432	0.693693694	0.441441441	0.315315315	0.144144144	0.369369369	0.144144144	0.558558559	0.333333333	0.603603604	1	DBF20
0	0.307692308	0.974358974	1	0.635897436	0.456410256	0.41025641	0.297435897	0.323076923	0.333333333	0.861538462	0.815384615	0.661538462	0.384615385	0.553846154	0.4	0.394871795	0.246153846	CLB5
0.143589744	0.035897436	0.753846154	1	0.687179487	0.364102564	0.194871795	0.025641026	0.035897436	0	0.492307692	0.717948718	0.651282051	0.282051282	0.338461538	0.194871795	0.215384615	0.061538462	CTF4
0.093023256	0	1	0.73255814	0.686046512	0.331395349	0.203488372	0.040697674	0.081395349	0.139534884	0.459302326	0.703488372	0.575581395	0.279069767	0.313953488	0.040697674	0.284883721	0	DPB2
0	0.725	0.9125	0.6	0.625	0.5125	0.95	0.8625	0.025	0.53532931	0.0375	0.575	0.6	0.7875	0.3375	1	0.15	0.4375	KIP1
0.44	0	0.82	1	0.76	0.66	0.58	0.44	0.04	0.522293656	0.12	0.4	0.48	0.2	0.86	0.74	0.7	0.6	APC5
0.759493671	0.53164557	0.886075949	0.556962025	0.341772152	0.443037975	0.367088608	0.215189873	0.113924051	0.253164557	0.35443038	0	0.746835443	0.437329245	1	0.797468354	0.202531646	0.417721519	CDC27
0	0.289215686	0.470588235	0.200980392	0.539215686	0.656862745	0.642156863	0.965686275	1	0.946078431	0.838235294	0.598039216	0.245098039	0.632325847	0.539215686	0.990196078	0.946078431	0.882352941	SWI5
1	0.105454545	0.225454545	0.338181818	0.385454545	0.414545455	0.476363636	0.174545455	0.196363636	0.156363636	0	0.327272727	0.389090909	0.319195081	0.447272727	0.418181818	0.210909091	0.174545455	KAR3
0.092783505	0.608247423	0	0.463917526	0	1	0.164948454	0.505154639	0.391752577	0.93814433	0.587628866	0.525773196	0.278350515	0.567010309	0.453608247	0.855670103	0.478262538	0.81443299	SNF5
0	0.194805195	0.584415584	0.941558442	0.863636364	0.538961039	0.487012987	0.454545455	0.318181818	0.136363636	0.75974026	1	0.987012987	0.746753247	0.798701299	0.707792208	0.588173209	0.292207792	SWE1
0.046153846	1	0.436640317	0	0.164102564	0.430769231	0.661538462	0.548717949	0.538461538	0.348717949	0.302564103	0.133333333	0.174358974	0.382045722	0.656410256	0.58974359	0.605128205	0.364102564	BUD3
0.746478873	0.365647308	1	0.352112676	0.816901408	0.436619718	0.563380282	0.225352113	0.056338028	0.070422535	0.309859155	0.070422535	0.464788732	0.366197183	0.070422535	0.112676056	0	0.309859155	CDC7
0	0.455304731	1	0.903061224	0.515306122	0.494897959	0.288265306	0.260204082	0.270408163	0.418367347	0.74744898	0.816326531	0.573979592	0.403061224	0.260204082	0.31377551	0.191326531	0.308673469	CLB6
0.123287671	0.501800037	0.753424658	0.602739726	0.821917808	0.424657534	0.328767123	0.630136986	0.342465753	0.136986301	0.821917808	0.01369863	0.931506849	0.369863014	1	0.98630137	0	0.328767123	BUB1
0.711111111	0.354437141	0.066666667	0	1	0.222222222	0.844444444	0.111111111	0.622222222	0.222222222	0.2	0.111111111	0.755555556	0.2	0.422222222	0.066666667	0.822222222	0.066666667	YGR262C
0.864	0.449960959	0.16	0.232	0.032	0.272	0.344	0.664	1	0.68	0.52	0.44	0.4	0	0.136	0.256	0.856	0.76	SPO12
0.39375	0.527390764	0.125	0	0.2625	0.38125	0.90625	0.7125	0.98125	0.7375	0.45	0.38125	0.51875	0.3125	0.55625	0.61875	1	0.8125	MOB1
0.821428571	0.52988424	0.892857143	0	1	0.464285714	1	0.464285714	0.642857143	0.321428571	0.982142857	0.035714286	0.321428571	0.446428571	0.607142857	0.071428571	0.642857143	0.071428571	MAD2
0.396825397	0.53420001	0.698412698	0.571428571	0.857142857	0.126984127	0.571428571	0.365079365	0.26984127	0.476190476	0.952380952	1	0.793650794	0.492063492	0.301587302	0.603174603	0.412698413	0	RAD5
0	0.63294028	0.303370787	0.707865169	0.702247191	0.825842697	0.904494382	0.685393258	0.573033708	0.511235955	0.443820225	0.719101124	0.674157303	0.758426966	0.915730337	1	0.601123596	0.674157303	STU2
0.56043956	0.539623831	0.615384615	0.087912088	0.087912088	0.703296703	0.582417582	0.659340659	0.78021978	1	0.472527473	0.56043956	0.835164835	0.296703297	0	0.791208791	0.615384615	0.901098901	APC9
0	0.576169261	0.115384615	0.274038462	0.625	1	0.927884615	0.75	0.586538462	0.365384615	0.317307692	0.230769231	0.615384615	0.567307692	0.932692308	0.716346154	0.865384615	0.75	HTA3
0.686746988	0.534696721	0.325301205	1	0.108433735	0.734939759	0.795180723	0.879518072	0.807228916	0.445783133	0.373493976	0.457831325	0.722891566	0.240963855	0	0.289156627	0.722891566	0.638554217	YOR295W
0.880434783	0.731133775	0.684782609	0.641304348	0	1	0.717391304	0.902173913	0.608695652	0.663043478	0.913043478	0.945652174	0.913043478	0.217391304	0.47826087	0.684782609	0.793478261	0.945652174	HFI1
0	0.610135532	0.102564103	0.017948718	0.256410256	0.707692308	0.884615385	1	0.98974359	0.841025641	0.617948718	0.546153846	0.497435897	0.530769231	0.635897436	0.792307692	0.951282051	0.912820513	CLB2
0.414935048	0.357142857	0.5	1	0.714285714	0.232142857	0.5	0	0.285714286	0.910714286	0.5	0.660714286	0.232142857	0.232142857	0.267857143	0.196428571	0.803571429	0.232142857	SKP1
0.368822054	0	0.596774194	0.483870968	0.322580645	0.112903226	0.403225806	0.580645161	0.306451613	0.532258065	0.379032258	0.419354839	0.330645161	0.14516129	0	0.088709677	0.467741935	1	DDC1
0.862745098	0.039215686	0.647058824	0.078431373	0.799436999	0	1	0.470588235	0.921568627	0.784313725	0.37254902	0.215686275	0.666666667	0.195830102	0.764705882	0.411764706	0.666666667	0.274509804	RAD30
0.419811321	0.617924528	0.773584906	0.589622642	0.014150943	0.344339623	0	0.535706267	0.632075472	1	0.910377358	0.830188679	0.509433962	0.410377358	0.268867925	0.54245283	0.504716981	0.773584906	MCM3
0.164948454	0.350515464	0.525773196	1	0.742268041	0.350515464	0.278350515	0.473305702	0	0.75257732	0.75257732	0.927835052	0.845360825	0.484536082	0.051546392	0.371134021	0.278350515	0.371134021	TOF1
0.359223301	0	0.368932039	0.563106796	0.970873786	0.54368932	1	0.529004356	0.67961165	0.223300971	0.242718447	0.368932039	0.980582524	0.339805825	0.737864078	0.650485437	0.339805825	0.54368932	MYO2
0	0.094117647	1	0.717647059	0.894117647	0.694117647	0.929411765	0.329411765	0.188235294	0.164705882	0.388235294	0.694117647	0.670588235	0.717647059	0.541087043	0.717647059	0.623529412	0.164705882	CIN8
0.36	0.44	0.813333333	0.546666667	0	0.92	0.56	0.586666667	0.733333333	0.893333333	0.546666667	0.746666667	1	0.586666667	0.648609425	0.773333333	0.8	0.56	YGR225W
0.563636364	0.072727273	0.6	0.163636364	0.890909091	0.381818182	1	0.672727273	0.6	0.127272727	0	0.763636364	0.527272727	0.290909091	0.471869432	0.527272727	0.290909091	0.236363636	YOR080W
1	0.555555556	0.488888889	0	0.553116887	0.4	1	0.8	0.577777778	0.866666667	0.377777778	0.511111111	0.577777778	0.133333333	0.577777778	0.688888889	0.8	0.488888889	CDH1
0.648148148	0.851851852	0.611111111	0.611111111	0.658853872	0.731481481	0.648148148	0.731481481	0.62962963	0.611111111	1	0.833333333	0.759259259	0.787037037	0.268518519	0	0.675925926	0.777777778	YNL325C
0	0.475106253	0.455516014	0.43772242	0.213523132	0.498220641	0.060498221	0.021352313	0.135231317	0.491103203	0.747330961	1	0.768683274	0.644128114	0.516014235	0.555160142	0.39522529	0.398576512	BUD9
0.53968254	0.46031746	0.433862434	0.095238095	0	0.158730159	0.158730159	0.724867725	1	0.619047619	0.894179894	0.53968254	0.317460317	0.238095238	0.386243386	0.529100529	0.544973545	0.450213687	DBF2
0.423076923	0	0.182692308	0.336538462	0.557692308	0.461538462	0.884615385	0.701923077	0.884615385	0.846153846	0.5	0.711538462	0.625	0.413461538	0.605769231	0.836538462	1	0.588185108	YJL076W
0	0.433628319	1	0.920353982	0.646017699	0.460176991	0.460176991	0.212389381	0.14159292	0.504424779	0.628318584	0.743362832	0.646017699	0.283185841	0.318584071	0.283185841	0.283185841	0.481562968	STB1
0.574257426	0.514851485	0.831683168	0.722772277	0.514851485	0.574257426	0.534653465	0.445544554	0.465346535	1	0.316831683	0.683168317	0.762376238	0.485148515	0	0.702970297	0.643564356	0.565507491	RAD17
0.362068966	0.668013063	0.24137931	0.396551724	0.465517241	0.441772611	0.327586207	0.620689655	0.965517241	0.396551724	1	0.793103448	0.775862069	0	0.362068966	0.706896552	0.448275862	0.965517241	YGR230W
0.013824885	0.40024408	0.894009217	1	0.930875576	0.628249878	0.419354839	0.262672811	0.202764977	0.129032258	0.700460829	0.930875576	0.861751152	0.599078341	0.622119816	0.483870968	0	0.211981567	RNR3
0	0.184331797	0.43486156	1	0.778801843	0.580645161	0.271889401	0.115207373	0.156682028	0.184331797	0.451612903	0.986175115	0.792626728	0.493087558	0.511520737	0.423963134	0.382488479	0.050691244	SRO4
1	0.72972973	0.837837838	0.420892421	0.472972973	0.162162162	0.337837838	0.486486486	0.22972973	0	0.202702703	0.081081081	0.337837838	0.081081081	0.297297297	0.716216216	0.135135135	0.77027027	CYR1
0	1	0.491525424	0.477626882	0.610169492	0.288135593	0.237288136	0.406779661	0.813559322	0.355932203	0.559322034	0.983050847	0.322033898	0.271186441	0.576271186	0.271186441	0.525423729	0.355932203	DPB11
0	0.552941176	0.815686275	0.599085676	0.37254902	0.51372549	0.662745098	0.564705882	0.537254902	1	0.945098039	0.780392157	0.639215686	0.447058824	0.454901961	0.505882353	0.62745098	0.784313725	CDC6
0.81443299	0.072164948	0	0.499711275	0.298969072	0.298969072	0.690721649	0.402061856	1	1	0.659793814	0.494845361	0.567010309	0.12371134	0.237113402	0.618556701	0.381443299	0.75257732	YLR074C
0.648044693	0.664804469	0.916201117	0.48804677	0.217877095	0	0.039106145	0.122905028	0.603351955	0.87150838	1	0.759776536	0.43575419	0.217877095	0.072625698	0.201117318	0.379888268	0.810055866	CDC46
0	0.221052632	1	0.546115961	0.877192982	0.715789474	0.571929825	0.357894737	0.157894737	0.277192982	0.778947368	0.947368421	0.894736842	0.652631579	0.670175439	0.540350877	0.403508772	0.238596491	CLN1
0	0.12295082	0	0.571837358	0.68852459	1	0.991803279	0.844262295	0.672131148	0.532786885	0.319672131	0.221311475	0.352459016	0.43442623	0.786885246	0.819672131	0.803278689	0.729508197	FKH2
0.052173913	0	0.686956522	0.62692089	0.582608696	0.617391304	0.869565217	0.704347826	1	0.939130435	0.6	0.730434783	0.87826087	0.617391304	0.391304348	0.652173913	0.791304348	0.686956522	BUB3
0	0.173076923	0.346153846	0.521003386	0.682692308	1	0.913461538	0.817307692	0.471153846	0.038461538	0.278846154	0.432692308	0.576923077	0.432692308	0.961538462	0.903846154	0.461538462	0.336538462	YOR073W
0	0.282442748	0.305343511	0.647169989	0.786259542	0.786259542	0.938931298	0.824427481	0.511450382	0.526717557	0.282442748	0.702290076	0.72519084	0.786259542	0.748091603	0.748091603	0.809160305	1	NDD1
0	0.395522388	0.992537313	1	0.619402985	0.507361422	0.470149254	0.298507463	0.440298507	0.350746269	0.746268657	0.902985075	0.731343284	0.470149254	0.597014925	0.432835821	0.23880597	0.208955224	KIM2
0.951612903	0.615447813	0.774193548	0.967741935	0.403225806	0.483870968	0.580645161	0.641305736	0.822580645	0.387096774	0.35483871	0.387096774	0.532258065	0.677419355	0.838709677	1	0	0.612903226	APC2
0.181818182	0.946969697	0.015151515	0.606234357	0.113636364	1	0.143939394	0.166666667	0.204545455	0.507575758	0.962121212	0.371212121	0.689393939	0.113636364	0	0.285846675	0.27988981	0.371212121	MCM1
0.68115942	0.376811594	0.594202899	0.869565217	0.376811594	0.913043478	0.652173913	0.753623188	0.724637681	0.15942029	0	0.884057971	1	0.553958489	0.52173913	0.615848596	0.826086957	0.188405797	RFC4
1	0.465533618	0.576271186	0.610169492	0.709800254	0.152542373	0.86440678	0.338983051	0.830508475	0.576271186	0.966101695	0.627118644	0.711864407	0.305084746	0.491525424	0.627118644	0	0.830508475	SSN3
0.126213592	0	1	0.893203883	0.533980583	0.844660194	0.621359223	0.59223301	0.45631068	0.27184466	0.514563107	0.525144103	0.572815534	0.310679612	0.699029126	0.533980583	0.504854369	0.436893204	IPL1
