# Supplementary material for: Discovery of Possible Gene Relationships through the Application of Self-Organizing Maps to DNA Microarray Databases
Source: PLoS One. 2014 Apr 3;9(4):e93233. doi: 10.1371/journal.pone.0093233 (PMC3974722; doi:10.1371/journal.pone.0093233)
Supplement: Dataset S2 — The cdc15 database. SOM Toolbox data file corresponding to the cdc15 database with expression values scaled to the range [0,1]. (DATA) [file pone.0093233.s002.data]

24
#n 10min_M/G1	30min_M/G1	50min_G1	70min_G1	80min_S	90min_G2	100min_M	110min_M	120min_M/G1	130min_M/G1	140min_G1	150min_G1	160min_G1	170min_S	180min_S	190min_G2	200min_G2	210min_M	220min_M	230min_M	240min_M/G1	250min_M/G1	270min_G1	290min_G1
0.144067797	0.389830508	0.440677966	0.508474576	0.63559322	0.025423729	0.220338983	0	0.262711864	0.305084746	0.398305085	0.355932203	0.440677966	0.63559322	0.796610169	0.915254237	0.423728814	0.127118644	0.220338983	1	0.245762712	0.271186441	0.118644068	0.059322034	CYC8
0.31372549	0.366013072	0.562091503	0.431372549	0.431372549	0.071895425	0.333333333	0.202614379	0.124183007	0.189542484	0.058823529	1	0.013071895	0.31372549	0.575163399	0	0.333333333	0.098039216	0.431372549	0.450980392	0.745098039	0.333333333	0.08496732	0.071895425	SPT7
0.639240506	0.911392405	1	0.563291139	0.018987342	0.284810127	0.221518987	0.341772152	0	0.569620253	0.373417722	0.715189873	0.316455696	0.487341772	0.316455696	0.626582278	0.303797468	0.430379747	0.018987342	0.297468354	0.613924051	0.607594937	0.5	0.632911392	RFC5
0.60591133	0.54679803	0.300492611	0.334975369	0.517241379	0.197044335	0.295566502	0.349753695	0.482758621	0.443349754	0.586206897	1	0.458128079	0	0.655172414	0	0.467980296	0.157635468	0.640394089	0.448275862	0.793103448	0.197044335	0.325123153	0.231527094	ESR1
0.76344086	0.677419355	0.709677419	0.11827957	0.258064516	0	0.709677419	0.365591398	0.655913978	0.311827957	0.548387097	0.225806452	0.462365591	0.247311828	0.376344086	0.505376344	0.043010753	0.204301075	0.043010753	1	0.559139785	0.301075269	0.107526882	0.397849462	CDC28
1	0.822222222	0.288888889	0.322222222	0.211111111	0.611111111	0.711111111	0.877777778	0.627777778	0.866666667	0.472222222	0.461111111	0.127777778	0.238888889	0	0.527777778	0.45	0.666666667	0.644444444	0.644444444	0.555555556	0.927777778	0.744444444	0.8	BEM1
0.784810127	0.57278481	0	0.082278481	0.164556962	0.655063291	0.753164557	1	0.832278481	0.949367089	0.594936709	0.53164557	0.325949367	0.189873418	0.098101266	0.462025316	0.541139241	0.75	0.819620253	0.715189873	0.765822785	0.835443038	0.594936709	0.5	CDC47
0.870967742	0.903225806	0.946236559	0.64516129	0.806451613	0.64516129	0.602150538	0.516129032	0.107526882	0.64516129	0.23655914	0.806451613	0.634408602	0.182795699	1	0.462365591	0.774193548	0.634408602	0.559139785	0.397849462	0	0.365591398	0.204301075	0.47311828	DUT1
0.234042553	0.258358663	0.188449848	0.054711246	0.024316109	0.009118541	0.303951368	0	1	0.191489362	0.09118541	0.097264438	0.075987842	0.188449848	0.203647416	0.328267477	0.054711246	0.212765957	0.03343465	0.537993921	0.136778116	0.328267477	0.249240122	0.29787234	PAF1
0.262711864	0.372881356	0.610169492	0.474576271	0.474576271	0.076271186	0.881355932	0	0.474576271	0.262711864	0.43220339	0.355932203	0.63559322	0.474576271	0.966101695	0.56779661	0.703389831	0.186440678	0.508474576	1	0.796610169	0.228813559	0.211864407	0.211864407	SNF5
0.201754386	0.01754386	0.364035088	0.877192982	1	0.907894737	0.798245614	0.780701754	0.530701754	0.280701754	0	0.144736842	0.293859649	0.504385965	0.530701754	0.754385965	0.592105263	0.618421053	0.596491228	0.578947368	0.385964912	0.214912281	0.070175439	0.223684211	BUD3
0.69047619	0.984126984	0.753968254	0.388888889	0.214285714	0.293650794	0.023809524	0.531746032	0	0.30952381	1	0.738095238	0.825396825	0.611111111	0.833333333	0.214285714	0.587301587	0.119047619	0.373015873	0.968253968	0.571428571	0.388888889	0.531746032	0.420634921	YCL061C
0.384615385	0.251748252	0.622377622	0.846153846	0.986013986	1	0.741258741	0.86013986	0.692307692	0.734265734	0.34965035	0.671328671	0.440559441	0.713286713	0	0.853146853	0.937062937	1	0.643356643	0.020979021	0.363636364	0.762237762	0.643356643	0.573426573	CDC10
0.886699507	0.896551724	0.960591133	1	0.261083744	0.931034483	0.295566502	0.78817734	0.088669951	0.926108374	0.428571429	0.886699507	0.226600985	0.778325123	0.477832512	0.911330049	0.088669951	0.911330049	0	0.088669951	0.384236453	0.9408867	0.832512315	0.906403941	RSC6
0.2	0.773333333	0.72	0.566666667	0.586666667	0.1	0.166666667	0.013333333	0.213333333	0.44	1	0.826666667	0.993333333	0.78	0.5	0.346666667	0	0.046666667	0.386666667	0.553333333	0.24	0.24	0.14	0.246666667	HCM1
0.085858586	0	0.348484848	0.787878788	1	0.686868687	0.631313131	0.555555556	0.661616162	0.308080808	0.51010101	0.474747475	0.590909091	0.621212121	0.631313131	0.823232323	0.646464646	0.737373737	0.883838384	0.898989899	0.671717172	0.550505051	0.525252525	0.661616162	SCC3
0.297619048	0.297619048	0.916666667	0.857142857	1	0.607142857	0.297619048	0.523809524	0.226190476	0.392857143	0.547619048	0.571428571	0.94047619	0.845238095	0.369047619	0.964285714	0.095238095	0.571428571	0.464285714	0.94047619	0	0.75	0.607142857	0.916666667	CDC50
0.20498615	1	1	0.404432133	0.268698061	0.102493075	0.138504155	0	0.20498615	0.711911357	0.786703601	0.87534626	0.742382271	0.778393352	0.404432133	0.421052632	0.193905817	0.232686981	0.24099723	0.443213296	0.307479224	0.637119114	0.515235457	0.55401662	MCD1
0.733333333	0.961904762	1	0.838095238	0.580952381	0.133333333	0.419047619	0.314285714	0.104761905	0.60952381	0.257142857	0.571428571	0.39047619	0.533333333	0.257142857	0.285714286	0.133333333	0	0.038095238	0.2	0.180952381	0.2	0.152380952	0.485714286	CDC7
0.898876404	1	0.837078652	0.561797753	0.207865169	0.629213483	0.460674157	0.651685393	0.460674157	0.93258427	0.634831461	0.865168539	0	0.595505618	0.168539326	0.662921348	0.050561798	0.657303371	0.438202247	0.151685393	0.241573034	0.926966292	0.702247191	0.747191011	SIT4
0.282758621	0.282758621	0.344827586	0.537931034	0.951724138	0.379310345	0.786206897	0.210344828	0.851724138	0.389655172	0.796551724	0.282758621	0.74137931	0.65862069	0.831034483	0.479310345	0.789655172	0.562068966	0.851724138	0.951724138	1	0.355172414	0.175862069	0	MBP1
0.98173516	0.894977169	0.881278539	0.96803653	0.456621005	0.840182648	0.735159817	0.716894977	0.561643836	0.744292237	0.570776256	0.735159817	0.812785388	1	0.863013699	0.899543379	0.785388128	0.803652968	0.776255708	0.826484018	0.689497717	0.881278539	0.776255708	0	YDL074C
0.322580645	0.623655914	1	0.387096774	0.279569892	0.161290323	0.161290323	0.016129032	0.290322581	0.424731183	0.682795699	0.962365591	0.725806452	0.779569892	0.435483871	0.456989247	0.107526882	0.204301075	0.424731183	0.397849462	0	0.543010753	0.397849462	0.543010753	DUN1
0.45959596	0.808080808	0.712121212	0.237373737	0.555555556	0.085858586	0.676767677	0.313131313	0.505050505	0.702020202	1	0.631313131	0.924242424	0.909090909	0.702020202	0.398989899	0.47979798	0.151515152	0.702020202	0.782828283	0.939393939	0.338383838	0	0.191919192	CDC2
0.652849741	0.611398964	0.813471503	0.585492228	0.554404145	0.647668394	0.544041451	0.585492228	0.32642487	0.611398964	0.238341969	0.689119171	0.621761658	0.756476684	0.388601036	0.544041451	0	0.528497409	0.051813472	0.761658031	0.502590674	0.875647668	0.797927461	1	RDI1
0.386363636	0.53030303	0.46969697	0.386363636	0.598484848	0.46969697	0.575757576	0.21969697	0.575757576	0.393939394	0.954545455	0.477272727	0.71969697	0.818181818	0.757575758	0.545454545	0.893939394	0.5	0.628787879	0.78030303	1	0	0.068181818	0.166666667	YDL224C
0.63255814	0.874418605	0.739534884	0.781395349	0.576744186	0.795348837	0.646511628	0.88372093	0.511627907	0.674418605	0.590697674	0.706976744	0.520930233	0.8	0.348837209	0.437209302	0	0.655813953	0.530232558	1	0.381395349	0.6	0.674418605	0.586046512	YDL225W
0	0.158536585	0.140243902	0.292682927	0.640243902	0.518292683	0.993902439	0.5	0.87195122	0.396341463	0.701219512	0.859756098	0.859756098	0.908536585	0.743902439	0.573170732	0.731707317	0.573170732	0.774390244	0.567073171	1	0.408536585	0.445121951	0.109756098	DBF4
1	0.868181818	0.672727273	0.754545455	0	0.709090909	0.3	0.727272727	0.095454545	0.872727273	0.381818182	0.668181818	0.259090909	0.559090909	0.445454545	0.772727273	0.381818182	0.831818182	0.022727273	0.040909091	0.127272727	0.840909091	0.7	0.727272727	CDC34
0.02661597	0.490494297	1	0.72243346	0.505703422	0.456273764	0.220532319	0	0.121673004	0.422053232	0.3878327	0.756653992	0.650190114	0.840304183	0.524714829	0.631178707	0.422053232	0.372623574	0.372623574	0.365019011	0.338403042	0.482889734	0.501901141	0.619771863	PDS1
0.232258065	0.516129032	0.516129032	0.24516129	0.741935484	0.2	0.812903226	0.303225806	0.496774194	0.077419355	0.638709677	0.793548387	0.729032258	0.258064516	0.819354839	0	0.529032258	0.219354839	0.8	0.864516129	1	0.258064516	0.038709677	0.2	APC4
0.528571429	0.538095238	0.538095238	0.185714286	0.285714286	0.323809524	0.523809524	0.366666667	1	0.4	0.276190476	0.252380952	0.333333333	0.285714286	0.323809524	0.361904762	0	0.319047619	0.338095238	0.457142857	0.119047619	0.385714286	0.3	0.352380952	YDR121W
0.329545455	0.477272727	0.25	0	0.477272727	0.181818182	0.636363636	0.465909091	0.227272727	0.306818182	0.022727273	0.977272727	0.181818182	0.329545455	0.534090909	0.329545455	0.806818182	0.181818182	0.579545455	0.806818182	1	0.409090909	0.022727273	0.022727273	HPR1
0.355932203	0.166101695	0	0.549152542	0.745762712	0.738983051	0.833898305	0.755932203	0.596610169	0.305084746	0.230508475	0.061016949	0.379661017	0.261016949	0.559322034	0.66779661	0.718644068	0.610169492	0.610169492	1	0.749152542	0.461016949	0.220338983	0.298305085	SWI5
0.25984252	0.716535433	0.559055118	0.283464567	0.543307087	0.346456693	0.559055118	0	0.669291339	0.566929134	0.645669291	0.771653543	0.448818898	0.527559055	0.606299213	0.393700787	0.787401575	0.377952756	0.787401575	1	0.748031496	0.299212598	0.393700787	0.393700787	SAC3
0.281690141	0.422535211	0.38028169	0.366197183	0.042253521	0.323943662	0	0.457746479	0.218309859	0.436619718	0.133802817	0.838028169	0.042253521	0.077464789	0.598591549	0.570422535	0.295774648	0.647887324	0.246478873	1	0.323943662	0.535211268	0.718309859	0.852112676	CDC37
0.830357143	0.892857143	0.616071429	0.1875	0.214285714	0.169642857	0	0.348214286	0.232142857	0.3125	0.348214286	0.1875	0.1875	0.4375	0.419642857	0.4375	0.294642857	0.3125	0.410714286	1	0.205357143	0.5	0.25	0.4375	REF2
0.819548872	1	0.759398496	0.639097744	0.218045113	0.609022556	0	0.586466165	0.218045113	0.92481203	0.533834586	0.827067669	0.398496241	0.751879699	0.15037594	0.616541353	0.097744361	0.556390977	0.263157895	0.263157895	0.586466165	0.759398496	0.54887218	0.511278195	RAD9
0.217506631	0.371352785	1	0.981432361	0.615384615	0.48806366	0.164456233	0.090185676	0	0.278514589	0.350132626	0.811671088	0.790450928	1	0.923076923	0.885941645	0.554376658	0.570291777	0.201591512	0.183023873	0.114058355	0.429708223	0.554376658	0.716180371	HTB1
0.133704735	0.233983287	0.933147632	0.986072423	0.807799443	0.512534819	0.264623955	0.072423398	0	0.270194986	0.43454039	0.846796657	0.880222841	1	0.771587744	0.841225627	0.643454039	0.537604457	0.228412256	0.203342618	0.025069638	0.298050139	0.43454039	0.610027855	HTA1
0	0.480263158	0.848684211	0.796052632	0.822368421	0.611842105	0.651315789	0.539473684	0.519736842	0.796052632	0.710526316	0.947368421	1	0.743421053	0.967105263	0.802631579	0.75	0.651315789	0.598684211	0.243421053	0.664473684	0.493421053	0.703947368	0.611842105	YDR247W
0.645283019	0.686792453	0.716981132	0.59245283	0.283018868	0.679245283	0.505660377	0.679245283	0.41509434	0.475471698	0.464150943	0.724528302	0.39245283	0.671698113	0.271698113	0.705660377	0.241509434	0.773584906	0	0.301886792	0.339622642	0.909433962	0.833962264	1	SKP1
0.965217391	0.72173913	0.747826087	0.747826087	0.6	0.869565217	0.652173913	1	0.52173913	0.72173913	0.330434783	0.469565217	0.069565217	0.486956522	0.417391304	0.617391304	0.365217391	0.8	0.704347826	0	0.852173913	0.652173913	0.382608696	0.486956522	YDR359C
0.46875	0.5234375	0.53125	0	0.2890625	0.203125	0.5234375	0.3359375	0.5	0.375	0.2890625	0.453125	0.09375	0.40625	0.7421875	0.3515625	0.4609375	0.3984375	0.453125	1	0.7734375	0.1015625	0.359375	0.2890625	CDC40
0.411347518	0.531914894	0.531914894	0.446808511	0.397163121	0.255319149	1	0.453900709	0.255319149	0.212765957	0	0.482269504	0.304964539	0.418439716	0.283687943	0.283687943	0.489361702	0.304964539	0.638297872	0.617021277	0.418439716	0.333333333	0.333333333	0.304964539	RAD30
0.923423423	0.725225225	0	0.081081081	0.063063063	0.423423423	0.648648649	0.86036036	0.828828829	1	0.707207207	0.572072072	0.459459459	0.22972973	0.441441441	0.328828829	0.36036036	0.572072072	0.698198198	0.842342342	0.747747748	0.869369369	0.666666667	0.581081081	MCM3
1	0.975903614	0.710843373	0.692771084	0.469879518	0.86746988	0.325301205	0.807228916	0.427710843	0.620481928	0.277108434	0.596385542	0.259036145	0.542168675	0.343373494	0.698795181	0.506024096	0.602409639	0	0.56626506	0.259036145	0.415662651	0.313253012	0.445783133	YER049W
0.711864407	0.881355932	0.63559322	0.56779661	0.144067797	0.525423729	0.508474576	0.508474576	0.466101695	1	0.610169492	0.686440678	0.296610169	0.644067797	0.084745763	0.381355932	0	0.466101695	0.101694915	0.084745763	0.508474576	0.754237288	0.754237288	0.703389831	SWI4
0.762857143	0.82	0.737142857	0.822857143	0.937142857	0.768571429	0.814285714	0.774285714	0.822857143	0	0.788571429	0.848571429	0.917142857	0.922857143	0.902857143	0.688571429	0.762857143	0.608571429	0.954285714	0.965714286	1	0.711428571	0.722857143	0.805714286	YER116C
1	0.959183673	0.816326531	0.387755102	0.401360544	0.346938776	0.25170068	0.578231293	0.115646259	0.761904762	0.285714286	0.578231293	0.25170068	0	0.551020408	0.517006803	0.721088435	0.612244898	0.700680272	0.931972789	0.551020408	0.612244898	0.693877551	0.755102041	CDC26
0.859813084	0.46728972	0.373831776	0.598130841	0.635514019	0.710280374	0.831775701	0.869158879	0.738317757	0.822429907	0.495327103	0.794392523	0.700934579	0.308411215	0.214953271	0.738317757	0.485981308	0.551401869	0.579439252	0	1	0.654205607	0.495327103	0.420560748	CDH1
0.763779528	0.716535433	0.866141732	0.874015748	0.716535433	0.842519685	0.440944882	0.842519685	0.393700787	0.858267717	0.472440945	0.897637795	0.488188976	1	0.251968504	0.795275591	0	0.88976378	0.582677165	0.566929134	0.267716535	0.913385827	0.834645669	0.968503937	CKB1
0.860294118	0.882352941	0.411764706	0.904411765	0.492647059	0.845588235	0.463235294	0.963235294	0.602941176	0.889705882	0	0.823529412	0.367647059	0.830882353	0.955882353	1	0.683823529	0.882352941	0.360294118	0.691176471	0.580882353	0.852941176	0.691176471	0.720588235	YGL056C
0.425531915	0.446808511	0.393617021	0.574468085	0.340425532	0.765957447	0.776595745	0.893617021	0.425531915	1	0.606382979	0.712765957	0.170212766	0.79787234	0.244680851	0.872340426	0.755319149	0.670212766	0.212765957	0	0.425531915	0.819148936	0.606382979	0.574468085	RCS1
0.375	0.598214286	0.517857143	0.133928571	0.741071429	0.133928571	0.633928571	0.0625	0.276785714	0.169642857	0.839285714	0.526785714	0.821428571	0.357142857	1	0.223214286	0.517857143	0.258928571	0.8125	0.875	0.705357143	0.223214286	0	0.116071429	MAD1
0.897727273	1	0.795454545	0.386363636	0.386363636	0.125	0.477272727	0.477272727	0.590909091	0.590909091	0.534090909	0.590909091	0.704545455	0.693181818	0.534090909	0.613636364	0.25	0	0.727272727	0	0.079545455	0.511363636	0.579545455	0.181818182	YGL113W
0.705128205	0.320512821	0	0.426282051	0.266025641	0.78525641	0.724358974	1	0.608974359	0.721153846	0.346153846	0.243589744	0.243589744	0.330128205	0.653846154	0.641025641	0.233974359	0.817307692	0.451923077	0.618589744	0.458333333	0.817307692	0.608974359	0.586538462	CDC20
0.947826087	0.643478261	0.52173913	0.773913043	0.373913043	0.791304348	0.67826087	0.713043478	0.339130435	0.730434783	0	0.452173913	0.026086957	0.730434783	1	0.8	0.634782609	0.730434783	0.32173913	0.565217391	0.686956522	0.947826087	0.765217391	0.643478261	CDC55
0.893617021	0.808510638	0	0.283687943	0.517730496	0.574468085	0.687943262	0.95035461	0.879432624	0.815602837	1	0.631205674	0.773049645	0.744680851	0.617021277	0.503546099	0.574468085	0.673758865	0.893617021	0.90070922	0.858156028	0.673758865	0.425531915	0.489361702	MCM6
0.565	0.49	0.885	1	0.695	0.95	0.54	0.53	0	0.355	0.355	0.585	0.565	0.88	0.96	0.93	0.73	0.77	0.62	0.355	0.55	0.47	0.47	0.5	KIP3
0.945054945	0.868131868	0.406593407	0.582417582	0.384615385	0.43956044	0.43956044	0.483516484	0.318681319	0.615384615	0	0.637362637	0.274725275	0.67032967	0.175824176	0.648351648	0.758241758	0.527472527	0.230769231	0.857142857	0.835164835	1	0.978021978	0.934065934	PRP18
0.486486486	0.95045045	0.495495495	0.243243243	0.297297297	0	0.202702703	0.013513514	0.54954955	0.792792793	1	0.923423423	0.810810811	0.653153153	0.635135135	0.126126126	0.288288288	0.027027027	0.454954955	0.472972973	0.545045045	0.72972973	0.707207207	0.5	BUD9
0.573913043	0.67826087	0.356521739	0.313043478	0.347826087	0.27826087	0.27826087	0.556521739	0.165217391	0.234782609	0.2	0.460869565	0.07826087	0.252173913	0.565217391	0.07826087	0.295652174	0.2	0.695652174	0.252173913	1	0.313043478	0	0.182608696	RSC1
1	0.829545455	0.835227273	0.8125	0.568181818	0.920454545	0.579545455	0.886363636	0.403409091	0.892045455	0.340909091	0.886363636	0.295454545	0.869318182	0	0.784090909	0.386363636	0.960227273	0.545454545	0.880681818	0.403409091	0.755681818	0.829545455	0.971590909	PAC10
0.823943662	0.654929577	0.483568075	0	0.671361502	0.725352113	0.828638498	0.927230047	0.903755869	0.856807512	0.704225352	0.685446009	0.626760563	0.659624413	0.680751174	0.704225352	0.767605634	0.798122066	0.927230047	1	0.746478873	0.9342723	0.814553991	0.823943662	DBF2
0.390243902	0.37398374	0.62601626	0.894308943	0.455284553	0.943089431	1	0.731707317	0.211382114	0.691056911	0.512195122	0.650406504	0.479674797	0.764227642	0.601626016	0.731707317	0.463414634	0.731707317	0	0.154471545	0.463414634	0.512195122	0.585365854	0.495934959	ESP1
0.708737864	0.86407767	0.873786408	0.349514563	0.300970874	0.281553398	0.174757282	0.854368932	0	0.349514563	0.368932039	0.417475728	0.194174757	0.388349515	0.466019417	0.349514563	1	0.194174757	0.669902913	0.970873786	0.708737864	0.475728155	0.339805825	0.553398058	SRB5
0.746212121	0.318181818	0	0.909090909	0.946969697	1	0.912878788	0.897727273	0.545454545	0.212121212	0.075757576	0.026515152	0.079545455	0.412878788	0.431818182	0.867424242	0.598484848	0.806818182	0.670454545	0.856060606	0.412878788	0.367424242	0.098484848	0.257575758	CLB1
0.106741573	1	0.671348315	0.16011236	0.331460674	0.011235955	0.483146067	0	0.362359551	0.595505618	0.907303371	0.808988764	0.699438202	0.654494382	0.536516854	0.199438202	0.387640449	0.143258427	0.45505618	0.612359551	0.70505618	0.426966292	0.373595506	0.367977528	CLB6
0.562962963	0.614814815	0.703703704	0.888888889	0.696296296	0.718518519	0.503703704	0.703703704	0.496296296	0.785185185	0.540740741	0.82962963	0.525925926	0.548148148	0.074074074	0.97037037	0.259259259	1	0.481481481	0.562962963	0	0.977777778	0.844444444	0.962962963	RNR4
0.640776699	0.699029126	0.854368932	0.563106796	0.611650485	0.669902913	0.563106796	0.640776699	0.485436893	0.621359223	0.27184466	1	0.582524272	0.757281553	0.417475728	0.650485437	0.737864078	0.67961165	0.72815534	0	0.708737864	0.533980583	0.533980583	0.27184466	YGR262C
0.136986301	0.095890411	0	0.534246575	0.616438356	0.904109589	0.931506849	0.931506849	0.406392694	0.484018265	0.493150685	0.388127854	0.383561644	0.310502283	0.356164384	0.552511416	0.456621005	0.136986301	0.776255708	1	0.680365297	0.429223744	0.383561644	0.347031963	MYO1
0.284810127	0.424050633	0.462025316	0.449367089	0.46835443	0	0.430379747	0.360759494	0.64556962	0.151898734	0.373417722	0.303797468	0.569620253	0.816455696	0.759493671	0.189873418	0.537974684	0.151898734	0.53164557	0.462025316	1	0.196202532	0.253164557	0.196202532	CDC23
0.558441558	0.844155844	0.941558442	0.688311688	0	0.454545455	0.175324675	0.383116883	0.480519481	0.74025974	0.714285714	0.75974026	1	0.876623377	0.714285714	0.493506494	0.714285714	0.467532468	0.909090909	0.649350649	0.428571429	0.720779221	0.603896104	0.636363636	IRR1
1	0.97005988	0.71257485	0.598802395	0.161676647	0.580838323	0.317365269	0.622754491	0.467065868	0.898203593	0.628742515	0.790419162	0.395209581	0.628742515	0.359281437	0.574850299	0.401197605	0.556886228	0.538922156	0	0.718562874	0.844311377	0.814371257	0.80239521	SRA1
0.975903614	0.897590361	0.813253012	0.63253012	0.198795181	0.807228916	0.313253012	0.831325301	0.373493976	0.855421687	0.530120482	0.740963855	0.415662651	0.620481928	0	0.722891566	0.228915663	0.825301205	0.295180723	0.415662651	0.506024096	1	0.807228916	0.927710843	CKA1
0.388206388	0.899262899	0.847665848	0.457002457	0.233415233	0.314496314	0	0.297297297	0.265356265	0.813267813	0.931203931	0.918918919	1	0.820638821	0.722358722	0.594594595	0.592137592	0.496314496	0.574938575	0.611793612	0.57002457	0.665847666	0.626535627	0.631449631	RNR3
0.520930233	0.241860465	0.251162791	0.660465116	0.534883721	0.96744186	0.739534884	1	0.451162791	0.595348837	0.055813953	0.260465116	0.041860465	0.302325581	0	0.595348837	0.186046512	0.827906977	0.260465116	0.330232558	0.441860465	0.548837209	0.339534884	0.441860465	MOB1
0.339933993	0.445544554	0.686468647	0.900990099	1	0.745874587	0.759075908	0.551155116	0.646864686	0	0.363036304	0.514851485	0.663366337	0.775577558	0.808580858	0.712871287	0.749174917	0.574257426	0.795379538	0.600660066	0.745874587	0.415841584	0.653465347	0.521452145	FKH1
0	0.741046832	1	0.597796143	0.561983471	0.225895317	0.289256198	0.082644628	0.275482094	0.584022039	0.972451791	0.950413223	0.96969697	0.760330579	0.702479339	0.393939394	0.429752066	0.275482094	0.297520661	0.311294766	0.64738292	0.473829201	0.484848485	0.275482094	SRO4
0.401129944	0.694915254	0.519774011	1	0.13559322	0.564971751	0.271186441	0.587570621	0	0.564971751	0.372881356	0.468926554	0	0.531073446	0.338983051	0.531073446	0.163841808	0.480225989	0.350282486	0.237288136	0.271186441	0.389830508	0.361581921	0.384180791	DNA43
0.368932039	0.446601942	0.475728155	0.504854369	0.475728155	0.825242718	0.155339806	0.640776699	0.300970874	0.922330097	0.174757282	1	0	0.262135922	0.446601942	0.533980583	0.417475728	0.640776699	0.194174757	0.300970874	0.174757282	0.747572816	0.660194175	0.747572816	IMP2
0.708737864	0.893203883	1	0.611650485	0.378640777	0.533980583	0.349514563	0.427184466	0.106796117	0.951456311	0.330097087	0.970873786	0.427184466	0.669902913	0	0.504854369	0.378640777	0.310679612	0.067961165	0.281553398	0.368932039	0.796116505	0.495145631	0.786407767	PRI1
0.808333333	1	0.825	0.583333333	0.258333333	0.866666667	0.358333333	0.758333333	0.391666667	0.733333333	0.483333333	0.291666667	0	0.566666667	0.125	0.583333333	0.358333333	0.558333333	0.275	0.041666667	0.316666667	0.541666667	0.4	0.483333333	YIR025W
0	0.048543689	0.252427184	1	0.873786408	0.436893204	0.398058252	0.72815534	0.737864078	0.796116505	0.368932039	0.45631068	0.572815534	0.67961165	0.504854369	0.291262136	0.601941748	0.621359223	0.621359223	0.708737864	0.699029126	0.572815534	0.796116505	0.757281553	CYR1
0.534090909	0.460227273	0.607954545	0.806818182	0.852272727	0.875	0.8125	0.801136364	0.892045455	0.846590909	0.670454545	0.852272727	0.914772727	0.727272727	0.767045455	0.863636364	1	0.818181818	0.943181818	0	0.670454545	0.619318182	0.596590909	0.511363636	RNR2
0	0.22147651	0.375838926	0.369127517	0.268456376	0.201342282	0.590604027	0.22147651	0.241610738	0.013422819	0.55704698	0.187919463	0.33557047	1	0.395973154	0.255033557	0.395973154	0.355704698	0.44295302	0.711409396	0.604026846	0.22147651	0.389261745	0.503355705	MAD2
0.242424242	0.836363636	0.878787879	0.181818182	0	0.309090909	0.43030303	0.103030303	0.151515152	0.666666667	0.806060606	0.757575758	0.76969697	1	0.666666667	0.515151515	0.272727273	0.345454545	0.472727273	0.575757576	0.557575758	0.642424242	0.539393939	0.484848485	SMC3
0.807142857	0.692857143	0.728571429	0.85	0.664285714	1	0.814285714	0.9	0.392857143	0.692857143	0.1	0.378571429	0.321428571	0.514285714	0.057142857	0.792857143	0.278571429	0.771428571	0.128571429	0.128571429	0	0.514285714	0.335714286	0.321428571	YJL076W
0.642857143	0.845238095	0.613095238	0.232142857	0.321428571	0.035714286	0.547619048	0.464285714	0.380952381	0.297619048	0.613095238	0.410714286	0.452380952	1	0.613095238	0.202380952	0.214285714	0.196428571	0.422619048	0.714285714	0.755952381	0.101190476	0.214285714	0	DPB11
0.641666667	0.995833333	0.954166667	0.35	0.2125	0	0.25	0.05	0.329166667	0.85	0.758333333	1	0.533333333	0.820833333	0.395833333	0.316666667	0.158333333	0.083333333	0.1	0.35	0.25	0.808333333	0.683333333	0.608333333	ASF1
0.417142857	0.434285714	0.491428571	0.274285714	1	0.08	0.382857143	0.302857143	0.337142857	0.234285714	0.222857143	0.474285714	0.497142857	0.514285714	0.422857143	0.188571429	0.474285714	0.154285714	0.571428571	0.382857143	0.691428571	0	0.234285714	0.142857143	SPT10
0.707920792	0.693069307	0.024752475	0.108910891	0.099009901	0.188118812	0.589108911	0.787128713	0.846534653	0.801980198	0.45049505	0.608910891	0.227722772	0.237623762	0.188118812	0	0.524752475	0.405940594	0.643564356	1	0.925742574	0.98019802	0.806930693	0.51980198	FAR1
0.572254335	0.578034682	0.936416185	0.884393064	0.664739884	0.549132948	0.196531792	0.156069364	0.10982659	0.641618497	0.410404624	1	0.705202312	0.861271676	0.433526012	0.583815029	0.473988439	0.445086705	0.057803468	0	0.144508671	0.578034682	0.606936416	0.768786127	RFA3
0	0.802197802	1	0.412087912	0.43956044	0.236263736	0.164835165	0.368131868	0.274725275	0.467032967	0.527472527	0.598901099	0.692307692	0.67032967	0.549450549	0.016483516	0.450549451	0.318681319	0.307692308	0.252747253	0.340659341	0.214285714	0.401098901	0.263736264	SWE1
0.236842105	0.559210526	0.677631579	0	0.769736842	0.585526316	0.388157895	0.730263158	0.302631579	0.539473684	0.447368421	0.677631579	0.092105263	0.888157895	0.907894737	0.565789474	0.236842105	0.598684211	0.25	1	0.690789474	0.625	0.421052632	0.914473684	YJL188C
1	0.904109589	0	0.25	0.044520548	0.256849315	0.119863014	0.465753425	0.5	0.79109589	0.520547945	0.489726027	0.126712329	0.113013699	0.232876712	0.297945205	0.22260274	0.297945205	0.287671233	0.328767123	0.311643836	0.489726027	0.376712329	0.198630137	CDC6
0.488095238	0.738095238	0.94047619	0.613095238	0.410714286	0.416666667	0.30952381	0.363095238	0	0.827380952	0.702380952	0.994047619	0.69047619	0.755952381	0.904761905	0.488095238	0.398809524	0.214285714	0.529761905	1	0.821428571	0.851190476	0.672619048	0.732142857	HYS2
0.705882353	0.800904977	1	0.574660633	0.117647059	0.470588235	0.266968326	0.488687783	0.14479638	0.78280543	0.497737557	0.769230769	0.239819005	0.705882353	0.099547511	0.520361991	0.199095023	0.443438914	0	0.43438914	0.28959276	0.78280543	0.570135747	0.7239819	POL32
0.448275862	0.448275862	0.310344828	0.474137931	0.387931034	0.568965517	0.362068966	0.448275862	0.103448276	0.672413793	0.25862069	0.422413793	0	0.172413793	0.293103448	1	0.853448276	0.827586207	0.448275862	0.310344828	0.517241379	0.827586207	0.620689655	0.586206897	YJR046W
0.435064935	0.532467532	0.402597403	0.422077922	0.454545455	0.331168831	0.474025974	0.344155844	0.551948052	0.454545455	0.558441558	1	0.649350649	0.266233766	0.688311688	0.12987013	0.493506494	0	0.623376623	0.142857143	0.967532468	0.12987013	0.253246753	0.12987013	TOR1
0.468085106	0.446808511	0.255319149	0.156028369	0.553191489	0.241134752	0.482269504	0.234042553	0.191489362	0.290780142	0.354609929	1	0.241134752	0.156028369	0.70212766	0.09929078	0.744680851	0	0.546099291	0.524822695	0.631205674	0.184397163	0.34751773	0.170212766	CDC11
1	0	0.182648402	0.639269406	0.643835616	0.776255708	0.808219178	0.744292237	0.767123288	0.182648402	0.712328767	0.378995434	0.602739726	0.447488584	0.831050228	0.652968037	0.762557078	0.511415525	0.726027397	0.333333333	0.748858447	0.333333333	0.287671233	0.073059361	BUD4
0.990610329	0.863849765	0.849765258	0	0.798122066	0.596244131	0.633802817	0.784037559	0.643192488	0.821596244	0.65258216	0.849765258	0.643192488	0.830985915	0.835680751	0.76056338	0.741784038	0.807511737	0.901408451	1	0.769953052	0.76056338	0.741784038	0.751173709	CDC16
0.449074074	0.949074074	0.944444444	0.277777778	0.055555556	0	0.236111111	0.055555556	0.092592593	0.861111111	0.777777778	1	0.671296296	0.865740741	0.587962963	0.268518519	0.236111111	0.143518519	0.259259259	0.402777778	0.62037037	0.652777778	0.490740741	0.537037037	PRI2
0.315789474	0.565789474	0.921052632	1	0.651315789	0.75	0.473684211	0.434210526	0	0.473684211	0.111842105	0.763157895	0.368421053	0.782894737	0.75	0.980263158	0.657894737	0.631578947	0.342105263	0.013157895	0.230263158	0.519736842	0.473684211	0.578947368	ELM1
1	0.964028777	0.956834532	0	0.258992806	0.762589928	0.208633094	0.705035971	0	0.791366906	0.057553957	0.482014388	0.028776978	0.73381295	0.028776978	0.618705036	0.438848921	0.568345324	0.115107914	0.568345324	0.237410072	0.956834532	0.776978417	0.834532374	YKL054C
0.344827586	0.694581281	1	0.733990148	0.600985222	0.285714286	0.187192118	0	0.285714286	0.600985222	0.566502463	0.916256158	0.729064039	0.955665025	0.586206897	0.428571429	0.566502463	0.251231527	0.448275862	0.403940887	0.600985222	0.477832512	0.438423645	0.438423645	HSL1
0.705660377	1	0.841509434	0	0.562264151	0.498113208	0.645283019	0.452830189	0.694339623	0.826415094	0.8	0.849056604	0.871698113	0.981132075	0.739622642	0.596226415	0.498113208	0.626415094	0.611320755	0.8	0.788679245	0.788679245	0.683018868	0.630188679	YKL108W
1	0.804511278	0.601503759	0.601503759	0.383458647	0.654135338	0.609022556	0.729323308	0.218045113	0.62406015	0	0.413533835	0.248120301	0.248120301	0.45112782	0.751879699	0.413533835	0.586466165	0.308270677	0.293233083	0.383458647	0.601503759	0.383458647	0.62406015	TPK3
1	0.724137931	0.586206897	0.879310345	0.870689655	0.922413793	0.827586207	0.655172414	0.637931034	0.620689655	0.413793103	0.50862069	0.629310345	0.534482759	0.655172414	0.362068966	0.422413793	0.387931034	0.818965517	0.293103448	0.810344828	0.267241379	0	0.25	TOR2
0.095238095	0.601190476	1	0.452380952	0.19047619	0.107142857	0	0.095238095	0.136904762	0.547619048	0.5	0.880952381	0.714285714	0.821428571	0.321428571	0.226190476	0.30952381	0.321428571	0.148809524	0.297619048	0.333333333	0.517857143	0.386904762	0.273809524	KIM2
0.440251572	0.591194969	0.672955975	0.943396226	0.672955975	0.51572327	0	0.314465409	0.13836478	0.27672956	0.339622642	0.41509434	0.710691824	1	0.823899371	0.509433962	0.477987421	0.547169811	0.572327044	0.371069182	0.427672956	0.327044025	0.264150943	0.264150943	STU2
1	0.883802817	0.665492958	0.588028169	0.352112676	0.707746479	0.443661972	0.714788732	0.242957746	0.679577465	0.38028169	0.570422535	0.190140845	0.436619718	0.292253521	0.686619718	0.235915493	0.651408451	0	0.623239437	0.36971831	0.559859155	0.429577465	0.545774648	YLR074C
0.897574124	1	0.452830189	0.30458221	0.078167116	0.299191375	0	0.485175202	0.514824798	0.983827493	0.533692722	0.733153639	0.477088949	0.458221024	0.107816712	0.35309973	0.221024259	0.347708895	0.385444744	0.619946092	0.39083558	0.938005391	0.76819407	0.619946092	SIC1
0.027777778	0.055555556	0	0.486111111	0.180555556	0.680555556	0.972222222	0.652777778	0.708333333	0.486111111	0.152777778	0.347222222	0.597222222	0.472222222	0.486111111	0.555555556	0.347222222	0.402777778	0.472222222	0.972222222	1	0.791666667	0.472222222	0.694444444	APC9
0.235294118	0.857843137	1	0.348039216	0.088235294	0.210784314	0	0.235294118	0.225490196	0.367647059	0.593137255	0.509803922	0.607843137	0.632352941	0.524509804	0.12745098	0.299019608	0.034313725	0.460784314	0.308823529	0.578431373	0.450980392	0.299019608	0.308823529	CDC45
0.510948905	0.518248175	0.591240876	0.153284672	0.328467153	0.474452555	0.401459854	0.562043796	0.313868613	0.408759124	0	0.408759124	0.306569343	0.569343066	0.138686131	0.540145985	0.423357664	0.532846715	0.240875912	1	0.109489051	0.313868613	0.379562044	0.401459854	APC2
0.597560976	0.191056911	0.231707317	0.764227642	0.443089431	1	0.808943089	0.979674797	0.394308943	0.524390244	0.191056911	0.174796748	0	0.345528455	0.5	0.837398374	0.638211382	0.853658537	0.333333333	0.62195122	0.414634146	0.532520325	0.345528455	0.37804878	ACE2
0.953703704	0.851851852	0.990740741	0.962962963	0.703703704	0.712962963	0.527777778	0.657407407	0.407407407	0.824074074	0.185185185	0.981481481	0.37037037	0.888888889	0.490740741	0.787037037	0.314814815	0.787037037	0.574074074	0	0.740740741	0.888888889	0.842592593	1	YLR181C
0.141361257	0.356020942	0.54973822	1	0.628272251	0.869109948	0.387434555	0.387434555	0.12565445	0.277486911	0.376963351	0.628272251	0.387434555	0.90052356	0.701570681	0.952879581	0.308900524	0.570680628	0	0.183246073	0.22513089	0.659685864	0.664921466	0.77486911	CLB4
0.085271318	0.294573643	0.379844961	0.705426357	1	0.736434109	0.689922481	0.441860465	0.674418605	0.527131783	0.410852713	0.550387597	0.534883721	0.465116279	0.348837209	0.426356589	0.829457364	0.558139535	0.395348837	0	0.23255814	0.209302326	0.209302326	0.279069767	CDC42
0.788519637	0.821752266	0.250755287	0.163141994	0	0.534743202	0.49244713	0.888217523	0.782477341	1	0.628398792	0.616314199	0.29305136	0.432024169	0.190332326	0.447129909	0.359516616	0.673716012	0.480362538	0.670694864	0.685800604	0.915407855	0.719033233	0.64652568	CDC46
0	0.602836879	0.992907801	0.836879433	0.914893617	0.638297872	0.865248227	0.432624113	0.503546099	0.269503546	0.021276596	0.602836879	0.687943262	0.808510638	1	0.737588652	0.80141844	0.496453901	0.787234043	0.468085106	0.971631206	0.617021277	0.624113475	0.645390071	MEC3
0.090909091	0.181818182	0	0.480519481	0.337662338	0.519480519	0.324675325	0.480519481	0.376623377	0.558441558	0.324675325	0.194805195	0.155844156	0.415584416	0.181818182	0.454545455	0.727272727	0.194805195	1	0.480519481	0.337662338	0.090909091	0.181818182	0.025974026	CDC25
0.699186992	0.731707317	0.699186992	0.699186992	0.284552846	0.796747967	0.512195122	0.658536585	0.130081301	0.796747967	0.170731707	0.62601626	0	0.699186992	0.243902439	0.837398374	0.495934959	0.81300813	0.365853659	0.853658537	0.260162602	1	0.788617886	0.894308943	SFH1
0	0.904761905	1	0.630952381	0.285714286	0.952380952	0.404761905	0.702380952	0	0.523809524	0.107142857	0.642857143	0.44047619	0.94047619	0.404761905	0.94047619	0.261904762	0.404761905	0.785714286	0.821428571	0.30952381	0.80952381	0.464285714	0.380952381	RSC2
0.754491018	0.748502994	0.796407186	0.664670659	0.077844311	0.730538922	0.401197605	0.694610778	0.113772455	0.682634731	0.820359281	0.682634731	0.245508982	0.77245509	0.305389222	0.694610778	0	0.700598802	0.095808383	0.359281437	0.377245509	1	0.844311377	0.934131737	CDC73
0	1	0.65625	0.515625	0.34375	0.268229167	0.067708333	0.026041667	0.111979167	0.713541667	0.677083333	0.786458333	0.59375	0.591145833	0.325520833	0.3359375	0.296875	0.1875	0.158854167	0.140625	0.278645833	0.296875	0.34375	0.283854167	YOX1
0.192893401	0	0.215736041	0.835025381	1	0.956852792	0.868020305	0.845177665	0.781725888	0.335025381	0.296954315	0.350253807	0.538071066	0.553299492	0.784263959	0.796954315	0.934010152	0.870558376	0.850253807	0.57106599	0.45177665	0.383248731	0.342639594	0.507614213	YML058W
0.410628019	0.130434783	0.270531401	0.468599034	0.439613527	0.666666667	0.565217391	1	0.425120773	0.512077295	0	0.106280193	0	0.314009662	0.130434783	0.425120773	0.449275362	0.806763285	0.333333333	0.690821256	0.198067633	0.270531401	0.38647343	0.512077295	TEM1
0.533950617	0	0.154320988	0.827160494	0.660493827	0.722222222	0.577160494	1	0.540123457	0.515432099	0.12345679	0.138888889	0	0.533950617	0.425925926	0.87345679	0.688271605	0.929012346	0.709876543	0.799382716	0.382716049	0.586419753	0.410493827	0.453703704	CDC5
1	0.941422594	0.723849372	0.581589958	0.255230126	0.623430962	0.476987448	0.623430962	0.313807531	0.552301255	0.255230126	0.364016736	0.255230126	0.648535565	0.418410042	0.707112971	0.087866109	0.464435146	0.209205021	0.786610879	0	0.589958159	0.414225941	0.456066946	YMR014W
0.246334311	0.035190616	0	0.472140762	0.337243402	0.988269795	0.724340176	1	0.37829912	0.527859238	0.152492669	0.017595308	0.085043988	0.167155425	0.293255132	0.815249267	0.592375367	0.917888563	0.563049853	0.730205279	0.472140762	0.674486804	0.37829912	0.346041056	YMR032W
1	0.87037037	0.666666667	0.598765432	0.438271605	0.604938272	0.425925926	0.549382716	0.135802469	0.635802469	0.179012346	0.395061728	0.24691358	0.537037037	0.598765432	0.641975309	0.290123457	0.37037037	0.512345679	0.956790123	0	0.49382716	0.351851852	0.351851852	MCM1
0.470967742	0.432258065	0.748387097	0.935483871	0.412903226	0.903225806	0.296774194	0.64516129	0.606451613	0.64516129	0.522580645	0.806451613	0.2	0.658064516	1	0.858064516	0.858064516	0.787096774	0.458064516	0	0.283870968	0.458064516	0.470967742	0.483870968	BUB2
0.26744186	0.313953488	0.430232558	0.348837209	0.151162791	0.581395349	0.325581395	0.360465116	0.5	0.488372093	0.23255814	0.26744186	0.26744186	0.23255814	0.197674419	0.534883721	0.930232558	0.348837209	1	0	0.395348837	0.848837209	0.5	0.76744186	NPL6
0.138461538	0.246153846	0.743589744	1	0.482051282	0.697435897	0.471794872	0.523076923	0	0.138461538	0.215384615	0.512820513	0.420512821	0.728205128	0.661538462	0.825641026	0.558974359	0.661538462	0.246153846	0.287179487	0.471794872	0.405128205	0.471794872	0.548717949	CIK1
0	0.716292135	0.609550562	0.424157303	0.379213483	0.210674157	0.115168539	0.008426966	0.042134831	0.43258427	0.679775281	0.654494382	0.637640449	0.617977528	0.441011236	0.235955056	1	0.25	0.213483146	0.213483146	0.297752809	0.266853933	0.289325843	0.29494382	CLN1
0.533333333	0.516666667	0.425	0.8	0.5	0.683333333	0.425	0.808333333	0.45	0.708333333	0.258333333	0.383333333	0	0.65	0.466666667	0.433333333	0.408333333	0.641666667	0.341666667	0.033333333	0.675	0.466666667	1	0.8	HDF1
0.188481675	0.253926702	0.926701571	0.892670157	0.662303665	0.410994764	0.178010471	0.133507853	0	0.248691099	0.366492147	0.795811518	0.82460733	1	0.756544503	0.654450262	0.494764398	0.523560209	0.287958115	0.293193717	0.094240838	0.439790576	0.573298429	0.743455497	HHF2
0.252252252	0.219219219	0.903903904	0.951951952	0.738738739	0.51951952	0.228228228	0.186186186	0	0.279279279	0.327327327	0.780780781	0.735735736	1	0.771771772	0.810810811	0.531531532	0.546546547	0.357357357	0.243243243	0.267267267	0.375375375	0.522522523	0.696696697	HHT2
0.71657754	0.582887701	0.481283422	0.347593583	0	0.379679144	0.219251337	0.438502674	0.160427807	0.379679144	0.203208556	0.406417112	0.181818182	0.406417112	0.582887701	0.802139037	0.77540107	0.855614973	1	0.914438503	0.743315508	0.919786096	0.818181818	0.786096257	YDJ1
0.223529412	0.423529412	0.364705882	1	0.347058824	0.670588235	0.4	0.758823529	0.988235294	0.782352941	0.447058824	0.811764706	0.376470588	0.782352941	0.323529412	0.423529412	0.364705882	0.588235294	0.458823529	0	0.376470588	0.547058824	0.758823529	0.647058824	POL1
0.196078431	0	0.078431373	0.555555556	0.836601307	0.620915033	0.54248366	0.640522876	0.77124183	0.405228758	0.437908497	0.366013072	0.516339869	0.366013072	0.581699346	0.241830065	0.797385621	0.535947712	0.725490196	0.679738562	1	0.294117647	0.294117647	0.281045752	APC1
0.158469945	0.038251366	0.300546448	0.677595628	0.803278689	0.442622951	0.759562842	0.300546448	0.68852459	0.202185792	0.590163934	0.404371585	0.786885246	0.573770492	0.81420765	0.535519126	0.901639344	0.229508197	1	0.409836066	0.426229508	0.06010929	0	0.038251366	WHI3
0.385416667	0.395833333	0.430555556	0.493055556	0	0.434027778	0.430555556	0.40625	1	0.347222222	0.114583333	0.347222222	0.125	0.277777778	0.347222222	0.326388889	0.277777778	0.319444444	0.246527778	0.239583333	0.402777778	0.430555556	0.423611111	0.378472222	RAD50
0.5125	0.745833333	1	0.533333333	0.4	0.304166667	0.033333333	0.283333333	0.3625	0.729166667	0.841666667	0.85	0.75	0.770833333	0.666666667	0.354166667	0.458333333	0.216666667	0.15	0	0.6625	0.554166667	0.520833333	0.4	POL2
0.596899225	0.620155039	0.689922481	0.527131783	0.581395349	0.565891473	0.565891473	0.604651163	0.581395349	1	1	0.829457364	0.689922481	0.720930233	0.503875969	0.449612403	0.310077519	0.581395349	0.046511628	0	0.387596899	0.682170543	0.488372093	0.542635659	TOF1
0.304	0.388	0.364	0.26	0.548	0.168	0.48	0.296	0.42	0.424	0.26	0.744	0.448	0.332	0.568	0	0.464	0.304	0.572	0.304	1	0.22	0.28	0.272	PCL1
0.802752294	1	0.963302752	0.619266055	0.160550459	0.422018349	0.133027523	0.513761468	0.399082569	0.931192661	0.536697248	0.866972477	0.467889908	0.71559633	0.467889908	0.527522936	0.256880734	0.47706422	0	0.256880734	0.412844037	0.788990826	0.559633028	0.605504587	STB1
0.570469799	0.516778523	0.275167785	1	0.44295302	0.214765101	0.66442953	0.315436242	0.684563758	0.369127517	0.684563758	0.516778523	0.67114094	0.55704698	0.832214765	0.120805369	0.429530201	0.147651007	0.859060403	0.785234899	0.845637584	0	0.228187919	0.174496644	POP2
0.586956522	0.449275362	0.565217391	1	0.855072464	0.586956522	0.514492754	0.724637681	0.405797101	0.637681159	0.420289855	0.31884058	0.347826087	0.623188406	0.507246377	0.586956522	0.65942029	0.615942029	0.68115942	0.137681159	0.702898551	0	0.586956522	0.333333333	SIN3
0.851851852	0.638888889	0.37037037	0.805555556	0.435185185	0.944444444	0.351851852	0.796296296	0.203703704	0.481481481	0	0.185185185	0.074074074	0.324074074	0.462962963	1	0.62037037	0.527777778	0.564814815	0.814814815	0.5	0.537037037	0.425925926	0.287037037	GAL11
0.951871658	1	0.882352941	0.614973262	0	0.588235294	0.481283422	0.705882353	0.395721925	0.903743316	0.588235294	0.855614973	0.513368984	0.71657754	0.139037433	0.556149733	0.502673797	0.625668449	0.513368984	0.545454545	0.732620321	0.79144385	0.684491979	0.71657754	RFC4
0.881818182	0.9	0.618181818	0.527272727	0.581818182	0.754545455	0.290909091	0.818181818	0.027272727	0.645454545	0.290909091	0.681818182	0	0.572727273	0.709090909	0.763636364	0.490909091	0.645454545	0.345454545	1	0.645454545	0.727272727	0.681818182	0.618181818	TRF4
0.791666667	0.34375	0.760416667	0.885416667	0.28125	1	0.489583333	0.791666667	0.1875	0.90625	0.28125	0.583333333	0.302083333	0.854166667	0.427083333	0.854166667	0.229166667	0.604166667	0	0.104166667	0.40625	0.979166667	0.78125	0.65625	RTS1
0.304	0.584	0.72	0.472	0.152	0.4	0.36	0.304	0	0.416	0.176	0.648	0.136	1	0.48	0.472	0.16	0.24	0.32	0.536	0.16	0.352	0.256	0.176	BUB3
0.54040404	0.919191919	0.707070707	0.161616162	0.207070707	0.161616162	0.176767677	0.065656566	0.212121212	0.434343434	1	0.631313131	0.393939394	0.449494949	0.297979798	0.121212121	0.45959596	0	0.414141414	0.580808081	0.46969697	0.368686869	0.151515152	0.176767677	DHS1
0.746268657	0.798507463	0.731343284	0.455223881	0.559701493	0.52238806	0.156716418	0.462686567	0.335820896	0.589552239	0.5	1	0.440298507	0.589552239	0.604477612	0.373134328	0.47761194	0.52238806	0	0.350746269	0.514925373	0.582089552	0.462686567	0.582089552	CKB2
0.56281407	0.27638191	0.185929648	0.728643216	0.703517588	0.91959799	0.718592965	1	0.552763819	0.522613065	0	0.135678392	0.135678392	0.492462312	0.698492462	0.763819095	0.984924623	0.778894472	0.743718593	0.899497487	0.728643216	0.512562814	0.261306533	0.201005025	ASE1
0.872727273	0.863636364	0.990909091	0.818181818	0.618181818	0.809090909	0.463636364	0.781818182	0.336363636	0.772727273	0.436363636	0.672727273	0.272727273	0.609090909	0	1	0.590909091	0.909090909	0.372727273	0.272727273	0.381818182	0.918181818	0.854545455	0.9	CKA2
0.455128205	0.467948718	1	0.83974359	0.692307692	0.512820513	0.185897436	0.455128205	0	0.275641026	0.403846154	0.525641026	0.467948718	0.692307692	0.807692308	0.762820513	0.75	0.217948718	0.782051282	0.442307692	0.730769231	0.307692308	0.391025641	0.442307692	YOR073W
0	0.888888889	0.666666667	0.713450292	0.637426901	0.555555556	0.65497076	0.602339181	0.549707602	0.584795322	0.467836257	0.578947368	0.391812865	0.666666667	0.707602339	0.497076023	0.929824561	0.65497076	1	0.49122807	0.50877193	0.292397661	0.34502924	0.228070175	RAS1
0.666666667	0.88	0.813333333	0.36	0.386666667	0.706666667	0	0.853333333	0.146666667	0.733333333	0.213333333	0.36	0	0.466666667	0.533333333	0.493333333	0.653333333	0.32	0.32	1	0.186666667	0.12	0.88	0.413333333	ARP8
0.42	0.373333333	0.433333333	0.446666667	0.226666667	0.513333333	1	0.453333333	0.18	0.32	0	0.386666667	0.166666667	0.32	0.213333333	0.5	0.42	0.406666667	0.486666667	0.28	0.24	0.446666667	0.266666667	0.293333333	RFC1
0.776699029	0.514563107	0.281553398	0.825242718	0.446601942	0.786407767	0.553398058	0.669902913	0.281553398	0.601941748	0.145631068	0.417475728	0.281553398	0.349514563	0.485436893	0.747572816	0.825242718	0.54368932	1	0	0.388349515	0.330097087	0.223300971	0.145631068	APC5
0.569148936	0.585106383	0.79787234	0.941489362	0.909574468	1	0.510638298	0.877659574	0.760638298	0.813829787	0.585106383	0.829787234	0.707446809	0.771276596	0.728723404	0.808510638	0.840425532	0.265957447	0.45212766	0	0.569148936	0.595744681	0.632978723	0.675531915	MYO2
0.818181818	0.918660287	0.727272727	0.727272727	0.373205742	0.28708134	0.387559809	0.688995215	0.229665072	0.71291866	0.602870813	0.722488038	0.464114833	1	0.488038278	0.722488038	0	0.602870813	0.444976077	0.799043062	0.526315789	0.803827751	0.736842105	0.698564593	PDE2
0.714285714	0.863945578	0.74829932	1	0.176870748	0.408163265	0.503401361	0.619047619	0	0.68707483	0.414965986	0.598639456	0.489795918	0.551020408	0.217687075	0.43537415	0.231292517	0.380952381	0.367346939	0.394557823	0.619047619	0.448979592	0.56462585	0.639455782	RAD17
0.398843931	0.416184971	0.497109827	0.277456647	0.208092486	0.156069364	0.150289017	0.046242775	0.104046243	0.179190751	0.150289017	0.283236994	0.294797688	0.283236994	1	0	0.115606936	0.12716763	0.080924855	0.092485549	0.358381503	0.265895954	0.156069364	0.046242775	CHL1
1	0.790035587	0.8113879	0.391459075	0.348754448	0.476868327	0.309608541	0.59430605	0.31316726	0.277580071	0.106761566	0.284697509	0.131672598	0.309608541	0	0.402135231	0.266903915	0.362989324	0.234875445	0.199288256	0.135231317	0.177935943	0.153024911	0.195729537	PHO85
1	0.847457627	0.644067797	0.5	0.355932203	0.627118644	0.830508475	0	0.36440678	0.652542373	0.152542373	0.5	0.474576271	0.618644068	0.754237288	0.63559322	0.025423729	0.542372881	0.584745763	0.652542373	0.703389831	0.550847458	0.305084746	0.305084746	SSN3
0.3046875	0.463541667	0.901041667	1	0.731770833	0.830729167	0.520833333	0.380208333	0	0.484375	0.559895833	0.895833333	0.734375	0.90625	0.8515625	0.997395833	0.880208333	0.815104167	0.450520833	0.354166667	0.4296875	0.604166667	0.721354167	0.807291667	HHO1
0.735042735	0.931623932	0.931623932	0.658119658	0.64957265	0.581196581	0.102564103	0.64957265	0	0.854700855	0.564102564	0.777777778	0.324786325	0.794871795	0.752136752	0.615384615	0.905982906	0.743589744	0.555555556	0.94017094	0.58974359	1	0.948717949	1	ANC1
0.375	0.925925926	1	0.351851852	0.277777778	0	0.412037037	0.018518519	0.398148148	0.847222222	0.847222222	0.861111111	0.717592593	0.671296296	0.74537037	0.263888889	0.564814815	0.055555556	0.537037037	0.208333333	0.953703704	0.648148148	0.453703704	0.527777778	RAD53
0	0.563829787	0.627659574	0.308510638	0.308510638	0.180851064	0.606382979	0.361702128	0.372340426	0.531914894	0.340425532	0.212765957	0.276595745	0.138297872	0.680851064	0	0.904255319	0.276595745	0.425531915	0	1	0.340425532	0.212765957	0.021276596	BEM4
1	0.962566845	0.818181818	0.673796791	0	0.786096257	0.754010695	0.802139037	0.636363636	0.839572193	0.534759358	0.796791444	0.524064171	0.721925134	0.737967914	0.754010695	0.732620321	0.71657754	0.251336898	0.28342246	0.395721925	0.877005348	0.689839572	0.748663102	MEX67
0.37755102	0	0.040816327	0.571428571	0.520408163	0.653061224	0.102040816	0.336734694	0	0.642857143	0	0.806122449	0.244897959	0.979591837	0.744897959	0.510204082	0.020408163	0.408163265	0	0.520408163	0.673469388	0.846938776	0.795918367	1	PKA3
0.983333333	1	0.8	0.658333333	0.816666667	0.666666667	0.908333333	0.658333333	0.533333333	0.583333333	0.483333333	0.633333333	0.558333333	0.4	0	0.758333333	0.625	0.575	0.808333333	0.091666667	0.016666667	0.683333333	0.558333333	0.608333333	YPL235W
0.504237288	0.563559322	0.355932203	0.474576271	0.741525424	0.538135593	0.868644068	0.555084746	0.771186441	0.529661017	0.610169492	0.639830508	0.550847458	0.911016949	0.745762712	0.338983051	0.690677966	0.300847458	1	0.940677966	1	0.11440678	0.381355932	0	IQG1
0.791666667	0.763888889	0	0.083333333	0.263888889	0.305555556	0.5	0.208333333	0.375	0.722222222	0.458333333	0.694444444	0.611111111	0.305555556	0.805555556	0	0.763888889	0.402777778	0.930555556	1	0.597222222	0.347222222	0.236111111	0.180555556	HFI1
0.172222222	0.966666667	0.95	0.608333333	0.483333333	0.277777778	0.05	0	0.05	0.691666667	0.95	1	0.941666667	0.85	0.755555556	0.45	0.427777778	0.236111111	0.286111111	0.286111111	0.463888889	0.558333333	0.558333333	0.522222222	CLN2
0.457831325	0.457831325	0	0.204819277	0.144578313	0.445783133	0.686746988	0.534136546	0.787148594	0.477911647	0.546184739	1	0.301204819	0.37751004	0.34939759	0.184738956	0.457831325	0.401606426	0.775100402	0.393574297	0.718875502	0.34939759	0.469879518	0.176706827	CDC54
0.588957055	0.521472393	0.72392638	0.779141104	0.349693252	1	0.754601227	0.957055215	0.337423313	0.460122699	0.27607362	0	0.190184049	0.484662577	0.711656442	0.803680982	0.63190184	0.785276074	0.257668712	0.797546012	0.613496933	0.662576687	0.509202454	0.644171779	DBF20
0.768456376	0.238255034	0	0.724832215	0.822147651	0.667785235	0.969798658	1	0.825503356	0.503355705	0.167785235	0.238255034	0.197986577	0.453020134	0.533557047	0.798657718	0.771812081	0.895973154	0.805369128	0.986577181	0.560402685	0.526845638	0.27852349	0.27852349	CLB2
0.495238095	1	0.828571429	0.523809524	0.233333333	0.076190476	0.20952381	0	0.295238095	0.733333333	0.823809524	0.942857143	0.819047619	0.604761905	0.661904762	0.252380952	0.314285714	0.052380952	0.495238095	0.523809524	0.6	0.433333333	0.40952381	0.323809524	CLB5
0.265700483	0.748792271	1	0.256038647	0.188405797	0.125603865	0.299516908	0.212560386	0.212560386	0	0.700483092	0.888888889	0.647342995	0.526570048	0.599033816	0.101449275	0.231884058	0.256038647	0.222222222	0.188405797	0.714975845	0.507246377	0.338164251	0.391304348	CTF4
0	0.406666667	0.686666667	0.406666667	0.586666667	0.166666667	0.666666667	0.193333333	0.166666667	0.086666667	0.24	0.586666667	1	0.94	0.78	0.18	0.666666667	0.213333333	0.886666667	0.413333333	0.96	0.12	0.28	0.24	KAR3
0.482954545	1	0.954545455	0.329545455	0	0.068181818	0.068181818	0.102272727	0.255681818	0.948863636	0.670454545	0.948863636	0.420454545	0.744318182	0.522727273	0.659090909	0.340909091	0.1875	0.147727273	0.113636364	0.397727273	0.857954545	0.625	0.465909091	DPB2
0.87254902	0.862745098	0.862745098	1	0.617647059	0.862745098	0	0.901960784	0.568627451	1	0.637254902	0.87254902	0.666666667	0.833333333	0.549019608	0.823529412	0.568627451	0.745098039	0.460784314	0.382352941	0.382352941	0.960784314	0.843137255	0.911764706	TPD3
0.732484076	0.815286624	0.452229299	0.337579618	0.433121019	0.445859873	0.331210191	0.573248408	1	0.687898089	0.789808917	0.292993631	0.439490446	0.178343949	0.222929936	0.063694268	0.52866242	0.229299363	0.649681529	0.25477707	0.49044586	0.101910828	0	0.044585987	CLN3
0.167567568	0.291891892	0.856756757	0.918918919	0.794594595	0.551351351	0.343243243	0.156756757	0	0.213513514	0.432432432	0.816216216	0.851351351	1	0.875675676	0.745945946	0.597297297	0.532432432	0.397297297	0.205405405	0.291891892	0.297297297	0.464864865	0.591891892	HTA2
0.934235977	0.998065764	1	0.651837524	0.872340426	0.30754352	0.911025145	0.363636364	0.862669246	0	0.938104449	0.934235977	0.96131528	0.947775629	0.872340426	0.450676983	0.785299807	0.30754352	0.916827853	0.97098646	0.924564797	0.992263056	0.938104449	0.959381044	YBL051C
0.381355932	0.516949153	0.872881356	0.86440678	1	0.652542373	0.559322034	0.152542373	0.220338983	0.381355932	0.101694915	0.652542373	0.118644068	0.813559322	0.347457627	0.754237288	0.508474576	0.423728814	0.338983051	0	0.288135593	0.203389831	0.406779661	0.406779661	KIP1
0.680672269	0.647058824	0	0.109243697	0.504201681	0.378151261	0.899159664	0.462184874	0.470588235	0.504201681	0.420168067	1	0.56302521	0.756302521	0.680672269	0.277310924	0.43697479	0.420168067	0.655462185	0.294117647	0.722689076	0.109243697	0.277310924	0.243697479	CDC27
0.44137931	0.324137931	0	0.282758621	0.551724138	0.537931034	0.372413793	0.337931034	0.144827586	0.372413793	0.234482759	1	0.055172414	0.144827586	0.779310345	0.068965517	0.482758621	0.413793103	0.772413793	0.393103448	1	0.220689655	0.089655172	0.117241379	TEL1
0.528761062	0.168141593	0	0.5	0.721238938	0.743362832	0.973451327	0.909292035	1	0.646017699	0.493362832	0.351769912	0.278761062	0.389380531	0.533185841	0.628318584	0.754424779	0.816371681	0.82079646	0.685840708	0.865044248	0.592920354	0.466814159	0.424778761	CHS2
0.133754803	0.815533981	0.822306279	0.436893204	0.279126214	0.109223301	0.067961165	0	0.172330097	0.75	0.745145631	1	0.84223301	0.813106796	0.61407767	0.415048544	0.286407767	0.279126214	0.160194175	0.419902913	0.451456311	0.628640777	0.577669903	0.601941748	POL30
0.732673267	0.97029703	0.811881188	0.930693069	0.297029703	0.871287129	0.782178218	0.653465347	0.594059406	0.702970297	0.445544554	0.02970297	0.613861386	0.596523094	0.841584158	0.297029703	0.574257426	0	0.297029703	0.712871287	1	0.465346535	0.524752475	0.752475248	YCL016C
0.447916667	0.291666667	0.177083333	0	0.166666667	0.338541667	0.677083333	0.755208333	0.723958333	0.8125	0.46875	0.28125	0.296875	0.502737174	0.161458333	0.151041667	0.4375	0.796875	0.723958333	1	0.796875	0.927083333	0.583333333	0.609375	YGR230W
0.857142857	1	0.857142857	0.38961039	0.233766234	0.454545455	0.441558442	0.519480519	0.233766234	0.519480519	0.344155844	0.603896104	0.305194805	0.383116883	0.407615237	0.305194805	0.305194805	0.38961039	0	0.441558442	0.103896104	0.487012987	0.201298701	0.344155844	FOB1
0.429411765	0.805882353	1	0.794117647	0.823529412	0.252941176	0.347058824	0	0.505882353	0.347058824	0.470588235	0.705882353	0.811764706	0.941176471	0.543216927	0.705882353	0.588235294	0.311764706	0.588235294	0.252941176	0.752941176	0.329411765	0.4	0.564705882	BUB1
0.343195266	0.710059172	0.289940828	0.24260355	0.721893491	0	0.958579882	0.331360947	0.591715976	0.213017751	0.633136095	0.627218935	1	0.50887574	0.587378801	0	0.422022797	0.136094675	0.75147929	0.970414201	0.928994083	0.189349112	0.408284024	0.50887574	MFA1
0.447368421	1	0.815789474	0.723684211	0.092105263	0.625	0.315789474	0.302631579	0.092105263	0.546052632	0.105263158	0.434210526	0.013157895	0.289473684	0.822368421	0.638157895	0.470692774	0.684210526	0	0.282894737	0.407894737	0.730263158	0.565789474	0.809210526	YEL044W
0.610878661	0.554393305	0.537656904	0.221757322	0.742677824	0.184100418	0.661087866	0.313807531	0.60251046	0	0.780334728	1	0.583682008	0.728033473	0.776150628	0.577405858	0.568126965	0.705020921	0.730125523	0.608786611	0.857740586	0.276150628	0.656903766	0.378661088	DNA2
0.136792453	0.179245283	0.056603774	0.264150943	0.466981132	0.075471698	0.438679245	0.240566038	0.561320755	0	0.570754717	0.533018868	0.702830189	0.646226415	0.735849057	0.221698113	0.447020422	0.198113208	0.825471698	0.712264151	1	0.367924528	0.495283019	0.54245283	SRA3
0.265895954	0.861271676	1	0.653179191	0.473988439	0.190751445	0.358381503	0	0.456647399	0.462427746	0.786127168	0.861271676	0.242774566	0.843930636	0.809248555	0.433526012	0.538981486	0.283236994	0.63583815	0.537572254	0.797687861	0.50867052	0.445086705	0.456647399	MIF2
0.456140351	0.666666667	0.918128655	1	0	0.678362573	0.567251462	0.502923977	0	0.578947368	0.684210526	0.695906433	0.403508772	0.98245614	0.514619883	0.771929825	0.585439679	0.596491228	0.30994152	0.871345029	0.415204678	0.748538012	0.695906433	0.666666667	SWI6
0.947916667	1	0.708333333	0.953125	0	0.802083333	0.786458333	0.869791667	0.359375	0.984375	0.59375	0.807291667	0.338541667	0.729166667	0.296875	0.96875	0.738574511	0.911458333	0.677083333	0.96875	0.677083333	0.932291667	0.869791667	0.947916667	CTK3
0	0.392857143	0.148809524	0.154761905	0.095238095	0.351190476	0.755952381	0.452380952	0.339285714	0.452380952	0.261904762	0.18452381	0.279761905	0.238095238	0.761904762	0.25	0.44049755	0.476190476	0.785714286	0.511904762	0.839285714	0.80952381	0.595238095	1	MFA2
0.355450237	0.545023697	0.473933649	0.876777251	0.805687204	0.526066351	0.374407583	0.933649289	0.71563981	0.82464455	0.492890995	0.857819905	0.971563981	1	0.440758294	0.492890995	0.587256504	0.616113744	0.374407583	0.27014218	0.511848341	0	0.758293839	0.184834123	LTE1
0.137254902	0.22875817	0.418300654	0.215686275	0.421969144	0.294117647	0.437908497	0.653594771	0	0.202614379	0.326797386	1	0.267973856	0.45751634	0.581699346	0.294117647	0.340389056	0.339869281	0.267973856	0.588235294	0.882352941	0.267973856	0.37254902	0.104575163	RAD24
0.511314193	0.5	0.204545455	0.079545455	0.647727273	0.238636364	0.295454545	0.556818182	0.988636364	0.715909091	0.875	0.704545455	0.977272727	0.477272727	0.988636364	0.136363636	0.818181818	0.409090909	1	0.409090909	0.659090909	0.238636364	0	0.386363636	SPT4
0.493862827	1	0.515789474	0.647368421	0.5	0.4	0.373684211	0.336842105	0	0.663157895	0.573684211	0.594736842	0.510526316	0.584210526	0.552631579	0.6	0.363157895	0.357894737	0.426315789	0.594736842	0.489473684	0.742105263	0.463157895	0.347368421	SBE22
0.525611905	0.496855346	0.830188679	0.987421384	0.534591195	1	0.446540881	0.572327044	0	0.471698113	0.088050314	0.471698113	0.106918239	0.72327044	0.377358491	0.798742138	0.025157233	0.616352201	0.201257862	0.691823899	0.333333333	0.761006289	0.547169811	0.773584906	CDC3
0.499152737	0.627272727	0.672727273	0.390909091	0.645454545	0.318181818	0.618181818	0.363636364	0.7	0.427272727	0.345454545	0.090909091	0.645454545	0.445454545	0.7	0.290909091	0.627272727	0.036363636	1	0.572727273	0.909090909	0.127272727	0.290909091	0	CCR4
0.54515408	0.350649351	0.558441558	0.792207792	0.727272727	0.883116883	0.454545455	1	0.623376623	0.844155844	0.194805195	0.675324675	0.220779221	0.402597403	0.480519481	0.831168831	0	0.506493506	0.974025974	0.779220779	0.545454545	0.558441558	0.376623377	0.077922078	CDC24
0.45850503	0.773809524	0.761904762	0.321428571	0.297619048	0.488095238	0.404761905	0.476190476	0.095238095	0.488095238	0	0.476190476	0.345238095	0.261904762	0.797619048	0.476190476	0.285714286	0.202380952	0.357142857	1	0.69047619	0.666666667	0.44047619	0.297619048	SPI6
0.503880172	0.126436782	0.879310345	0.770114943	1	0.33045977	0.307471264	0	0.114942529	0.126436782	0.58045977	0.795977011	0.563218391	0.922413793	0.974137931	0.629310345	0.767241379	0.390804598	0.402298851	0.459770115	0.341954023	0.264367816	0.356321839	0.528735632	HTB2
0.463264791	0.308176101	0.295597484	0.34591195	0.125786164	0.452830189	0.264150943	0.490566038	0.125786164	0.440251572	0.182389937	0.547169811	0.125786164	0.465408805	0.295597484	0.522012579	0	0.559748428	0.433962264	1	0.547169811	0.993710692	0.729559748	0.855345912	SHP1
0.231441048	0.340611354	0.096069869	0	0.641921397	0.340611354	1	0.35371179	0.641921397	0.213973799	0.572052402	0.50113014	0.820960699	0.951965066	0.982532751	0.31441048	0.598253275	0.310043668	0.68558952	0.707423581	0.917030568	0.179039301	0.388646288	0.061135371	YJR053W
0.541666667	0.694444444	0.694444444	0.1875	0.694444444	0.1875	0.763888889	0.201388889	0.430555556	0.201388889	0.416666667	0.398936113	0.708333333	0.152777778	0.375	0.152777778	0.8125	0.118055556	0.361111111	0.236111111	1	0.152777778	0	0.020833333	YPR007C
0.91954023	1	0.856321839	0.563218391	0	0.465517241	0.356321839	0.603448276	0.201149425	0.850574713	0.632183908	0.545977011	0.41954023	0.798850575	0.597701149	0.563218391	0.574712644	0.597701149	0.592649425	0.396551724	0.787356322	0.511494253	0.603448276	0.488505747	RAD5
0.57	0.63	0.86	0.53	0.06	0.38	1	0.65	0.76	0.43	0.53	0.19	0.61	0.65	0.72	0	0.92	0.17	0.578861295	0.74	0.91	0.69	0.63	0.47	DDC1
0.329896907	0.322164948	0.99742268	0.932989691	0.675257732	0.528350515	0.152061856	0.288659794	0	0.322164948	0.409793814	0.819587629	0.778350515	1	0.817010309	0.822164948	0.605670103	0.590206186	0.542854674	0.347938144	0.108247423	0.49742268	0.574742268	0.708762887	HHT1
0.796875	0.8125	0.890625	0.90625	0.6484375	0.7578125	0.4140625	0.4765625	0.4765625	0.8828125	0.2890625	0.9453125	0.609375	0.796875	0	0.7578125	0.5078125	0.734375	0.3515625	0.546875	0.3828125	1	0.921875	0.662378472	HOG1
0.781954887	0.947368421	1	0.488721805	0.571428571	0.368421053	0.368421053	0.383458647	0.578947368	0.518796992	0.578947368	0.616541353	0.533834586	0.383458647	0.729323308	0	0.338707672	0.135338346	0.353383459	0.601503759	0.648450932	0.421052632	0.390977444	0.353383459	EST1
0.519736842	0.605263158	0.532894737	0.671052632	0.421052632	0.815789474	0.276315789	0.578947368	0	0.756578947	0.296052632	0.559210526	0.190789474	0.723684211	0.409128516	0.618421053	0.236842105	0.684210526	0.078947368	0.637036292	0.210526316	1	0.815789474	0.842105263	BDF1
0.161290323	0.432258065	0.419354839	1	0.122580645	0.380645161	0.335483871	0.587096774	0	0.483870968	0.290322581	0.470967742	0.135483871	0.580645161	0.387096774	0.580645161	0.238709677	0.432258065	0.348387097	0.987096774	0.367741935	0.612903226	0.430238827	0.432258065	ARP5
0.232081911	0.245733788	0.358361775	0	0.494880546	0.232081911	0.327645051	0.020477816	1	0.180887372	0.211604096	0.470989761	0.310580205	0.488054608	0.359303855	0.273037543	0.433447099	0.194539249	0.491467577	0.310580205	0.253576176	0.030716724	0.201365188	0.170648464	YOR083W
0.173913043	0.731884058	1	0.427536232	0.268115942	0.268115942	0.108695652	0.391304348	0	0.456521739	0.442028986	0.557971014	0.579710145	0.760869565	0.811594203	0.34057971	0.492753623	0.108695652	0.652173913	0.405797101	0.425973758	0.297101449	0.311594203	0.420289855	SLK19
0.057324841	0.770700637	0.686516927	0.847133758	0.821656051	0.987261146	0.649681529	0.732484076	0.350318471	0.78343949	0	0.770700637	0.49044586	0.681528662	0.770700637	0.847133758	0.694267516	0.76433121	0.464968153	1	0.414012739	0.878980892	0.738853503	0.859872611	YBL006C
0.535353535	0.601010101	0.237373737	0	0.252525253	0.166666667	0.888888889	0.555555556	0.994949495	0.464646465	0.656565657	0.282828283	0.51010101	0.237373737	0.601010101	0.500198339	0.555555556	0.333333333	0.606060606	1	0.858585859	0.353535354	0.46969697	0.090909091	MCM2
0.543956044	0.549450549	0.417582418	0.192307692	0.620879121	0	0.489010989	0.164835165	0.395604396	0.395604396	0.489010989	0.346153846	0.582417582	0.274725275	0.708791209	0.443968766	0.60989011	0.10989011	0.659340659	0.807692308	1	0.263736264	0.236263736	0.247252747	ROX3
0.556997558	0.164705882	0.911764706	0.852941176	0.679411765	0.379411765	0.170588235	0.020588235	0	0.170588235	0.370588235	0.817647059	0.732352941	1	0.767647059	0.788235294	0.397058824	0.476470588	0.241176471	0.320588235	0.447437466	0.417647059	0.55	0.764705882	HHF1
