# Supplementary material for: Discovery of Possible Gene Relationships through the Application of Self-Organizing Maps to DNA Microarray Databases
Source: PLoS One. 2014 Apr 3;9(4):e93233. doi: 10.1371/journal.pone.0093233 (PMC3974722; doi:10.1371/journal.pone.0093233)
Supplement: Dataset S3 — The cdc28 database. SOM Toolbox data file corresponding to the cdc28 database with expression values scaled to the range [0,1]. (DATA) [file pone.0093233.s003.data]

17
#n 0min_M/G1	10min_G1	20min_G1	30min_S	40min_S	50min_G2	60min_M	70min_M	80min_M/G1	90min_M/G1	100min_G1	110min_G1	120min_S	130min_G2	140min_M	150min_M	160min_M/G1
0.510204082	0.639455782	0.142857143	0	0.034013605	0.197278912	0.510204082	1	0.857142857	0.761904762	0.673469388	0.367346939	0.265306122	0.440488729	0.326530612	0.421768707	0.707482993	BEM1
0	0.570135747	0.294117647	0.058823529	0.004524887	0.153846154	0.606334842	0.950226244	0.932126697	1	0.764705882	0.42081448	0.321266968	0.520244462	0.619909502	0.941176471	0.837104072	CDC47
0.048780488	0.544715447	1	0.471544715	0.308943089	0.390243902	0.707317073	0.37398374	0.178861789	0.609756098	0.666666667	0.463414634	0.276422764	0.437815816	0.292682927	0.430894309	0	CDC28
0	0.57	1	0.69	0.52	0.22	0.53	0.26	0.08	0.98	0.74	0.66	0.28	0.532202666	0.65	0.42	0.56	DUT1
0.079207921	0.415841584	1	0.574257426	0	0.158415842	0.00990099	0.059405941	0.02970297	0.425742574	0.514851485	0.346534653	0.277227723	0.302611306	0.217821782	0.108910891	0.198019802	DPB3
0.433566434	0.384615385	0	0.251748252	0.552447552	0.867132867	0.566433566	1	0.762237762	0.587412587	0.531468531	0.461538462	0.895104895	0.609443684	0.517482517	0.839160839	0.839160839	PAF1
0.413793103	0.114942529	0	0.327586207	1	0.620689655	0.333333333	0.41954023	0.126436782	0.247126437	0.442528736	0.172413793	0.247126437	0.304581074	0.270114943	0.011494253	0.218390805	SNF5
0.254716981	0	0.066037736	0.41509434	1	0.433962264	0.735849057	0.556603774	0.471698113	0.933962264	0.613207547	0.603773585	0.358490566	0.552914967	0.801886792	0.688679245	0.509433962	CDC10
0	0.228070175	0.50877193	0.298245614	1	0.561403509	0.473684211	0.789473684	0.473684211	0.947368421	0.666666667	0.754385965	0.385964912	0.506228696	0.245614035	0.105263158	0.403508772	RSC6
0.683168317	0.297029703	0.069306931	0.772277228	0.623762376	0.712871287	0.613861386	1	0.920792079	0	0.693069307	0.623762376	0.871287129	0.6024782	0.891089109	0.495049505	0.227722772	SCC3
0.5	0.865384615	1	0.75	0.182692308	0.740384615	0.442307692	0.461538462	0.365384615	0.384615385	0.125	0.153846154	0.519230769	0.449613906	0.259615385	0.163461538	0	CDC7
0.337931034	0	0.4	0.524137931	0.44137931	0.344827586	0.303448276	0.420689655	0.379310345	1	0.627586207	0.613793103	0.344827586	0.422846513	0.393103448	0.055172414	0.544827586	SIT4
0.436781609	0.275862069	0.24137931	0.712643678	0.988505747	0.931034483	0.931034483	0.655172414	0.609195402	0	0.344827586	0.448275862	1	0.648518606	0.931034483	0.885057471	0.528735632	MBP1
0	0.351145038	1	0.801526718	0.557251908	0.564885496	0.549618321	0.465648855	0.335877863	0.442748092	0.969465649	0.740458015	0.687022901	0.554623432	0.541984733	0.610687023	0.175572519	DUN1
0.276595745	0	0.14893617	0.127659574	0.361702128	0.14893617	0.085106383	0.393617021	0.287234043	1	0.659574468	0.531914894	0.191489362	0.376695759	0.361702128	0.521276596	0.861702128	PPH21
0.346938776	0.775510204	0.897959184	1	1	0.428571429	0	0.530612245	0.285714286	0.693877551	0.959183673	0.979591837	0.428571429	0.639059845	0.408163265	0.408163265	0.285714286	RDI1
0.140350877	0	0.789473684	0.859649123	0.798245614	0.964912281	1	0.473684211	0.570175439	0.543859649	0.657894737	0.938596491	0.780701754	0.64921542	0.701754386	0.429824561	0.605263158	CLB3
0.147321429	0.46875	1	0.6875	0.28125	0.21875	0.147321429	0	0.160714286	0.830357143	0.9375	0.727678571	0.535714286	0.434056873	0.290178571	0.209821429	0.285714286	CDC9
0	0.76056338	0.816901408	0.845070423	1	0.661971831	0.23943662	0.507042254	0.38028169	0.591549296	0.929577465	0.774647887	0.507042254	0.560974385	0.169014085	0.535211268	0.295774648	DBF4
0.050691244	0.31797235	0.778801843	0.861751152	1	0.824884793	0.32718894	0.193548387	0	0.115207373	0.552995392	0.778801843	0.741935484	0.462842541	0.488479263	0.225806452	0.119815668	PDS1
0	0.15210356	0.378640777	0.372168285	0.459546926	0.699029126	0.773462783	0.741100324	0.754045307	0.699029126	0.627831715	0.508090615	0.614886731	0.594920267	0.84789644	1	0.792880259	SWI5
0.072916667	0.458333333	0.291666667	0.291666667	0	0.708333333	0.625	0.302083333	0.8125	0.239583333	0.645833333	0.583333333	0.583333333	0.492426813	0.614583333	1	0.614583333	SAC3
0.5	0.613207547	0	0.518867925	0.509433962	0.358490566	0.235849057	0.509433962	0.462264151	0.877358491	0.811320755	0.660377358	0.141509434	0.519021363	0.537735849	0.41509434	1	CDC37
0.170212766	1	0.687943262	0.687943262	0.241134752	0.687943262	0.588652482	0.780141844	0.638297872	0	0.127659574	0.312056738	0.375886525	0.475017596	0.475177305	0.368794326	0.106382979	REF2
0.513274336	1	0.778761062	0.654867257	0	0.814159292	0.831858407	0.442477876	0.619469027	0.044247788	0.17699115	0.238938053	0.530973451	0.514734161	0.203539823	0.654867257	0.575221239	CDC40
0.323308271	0.706766917	0.345864662	0.248120301	0.142857143	0.090225564	0.518796992	1	0.781954887	0.887218045	0.473684211	0.218045113	0.218045113	0.437375816	0	0.54887218	0.593984962	MCM3
0.25	0.326923077	0.903846154	0.461538462	0.711538462	0.403846154	0.538461538	0.980769231	0.596153846	0.538461538	0.634615385	0	1	0.51472634	0	0.173076923	0.769230769	MOT2
0.063829787	0.563829787	0.446808511	0.265957447	0.542553191	0.64893617	0.85106383	1	0.265957447	0.627659574	0.29787234	0.14893617	0.265957447	0.401535752	0.29787234	0.010638298	0	UBP3
0.073033708	0.466292135	1	0.803370787	0.393258427	0.06741573	0.08988764	0	0.084269663	0.56741573	0.848314607	0.674157303	0.573033708	0.388008103	0.235955056	0.101123596	0.129213483	SMC1
0	0.271929825	0.438596491	0.605263158	1	0.824561404	0.666666667	0.719298246	0.412280702	0.394736842	0.078947368	0.315789474	0.50877193	0.500820791	0.368421053	0.833333333	0.570175439	CDC14
0.967532468	1	0.928571429	0.980519481	0.766233766	0.655844156	0.727272727	0.792207792	0.538961039	0.577922078	0.428571429	0.519480519	0.642857143	0.674959462	0	0.487012987	0.577922078	CDC26
0	0.696428571	0.785714286	0.767857143	0.910714286	0.821428571	0.607142857	0.803571429	0.410714286	0.553571429	0.357142857	0.982142857	1	0.645401409	0.303571429	0.767857143	0.535714286	CKB1
0.371794872	0	0.641025641	0.115384615	0.397435897	0.653846154	0.038461538	0.333333333	0.256410256	0.576923077	0.269230769	0.41025641	1	0.446795743	0.346153846	0.833333333	0.935897436	RCS1
0	0.557142857	0.142857143	0.585714286	0.728571429	0.642857143	0.942857143	0.628571429	0.6	0.4	0.157142857	0.614285714	0.528571429	0.634709272	0.828571429	1	0.757142857	MAD1
0.191011236	0.06741573	0	0.471910112	0.887640449	0.95505618	1	0.853932584	0.337078652	0.08988764	0.269662921	0.393258427	0.404494382	0.456318713	0.011235955	0.505617978	0.573033708	CDC55
0	0.37037037	0.469135802	0.530864198	0.135802469	0.148148148	0.679012346	0.617283951	0.382716049	1	0.691358025	0.320987654	0.024691358	0.493003802	0.938271605	0.49382716	0.49382716	SPT4
0.715517241	0.396551724	0.172413793	0	0.629310345	1	0.689655172	0.629310345	0.396551724	0.362068966	0.112068966	0.387931034	0.663793103	0.473753996	0.215517241	0.5	0.577586207	PAC10
0	0.126436782	0.143678161	0.051724138	0.327586207	0.563218391	0.867816092	0.988505747	1	0.735632184	0.563218391	0.511494253	0.327586207	0.502692741	0.442528736	0.770114943	0.770114943	DBF2
0.309734513	0.203539823	0.415929204	0.672566372	0.203539823	0.168141593	0.362831858	0	0.743362832	0.876106195	1	0.831858407	0.274336283	0.52792184	0.96460177	0.707964602	0.327433628	RNR4
0.154506438	0	0.120171674	0.128755365	0.489270386	0.74248927	1	0.939914163	0.793991416	0.716738197	0.56223176	0.454935622	0.399141631	0.549948886	0.746781116	0.776824034	0.841201717	MYO1
0.057692308	0.461538462	0.653846154	0.336538462	0.317307692	0.673076923	0	0.221153846	0.634615385	0.846153846	0.980769231	1	0.875	0.571802049	0.971153846	0.682692308	0.846153846	SBE22
0.258426966	0.247191011	0.528089888	0.797752809	0.764044944	1	0.505617978	0.449438202	0.280898876	0	0	0.123595506	0.629213483	0.373866868	0.078651685	0.011235955	0.258426966	CDC12
1	0.73015873	0.19047619	0.46031746	0.603174603	0.53968254	0.571428571	0.793650794	0.349206349	0.587301587	0.634920635	0.079365079	0.365079365	0.463160571	0.063492063	0	0.396825397	SRA1
0.253968254	0.492063492	0.904761905	0.428571429	0	0.523809524	0.365079365	0.079365079	0.587301587	0.031746032	0.571428571	0.746031746	0.936507937	0.522580357	0.698412698	0.777777778	1	CKA1
0.201923077	0	0.211538462	0.317307692	0.576923077	0.576923077	0.605769231	0.576923077	0.653846154	1	0.682692308	0.721153846	0.884615385	0.562171837	0.490384615	0.759615385	0.990384615	IMP2
0	0.526315789	0.726315789	0.778947368	0.136842105	0.284210526	0.357894737	0.273684211	0.568421053	0.694736842	1	0.736842105	0.515789474	0.456680454	0.494736842	0.157894737	0.347368421	PRI1
0.640625	0.0625	0	0.15625	0.34375	0.828125	0.546875	0.328125	0.71875	0.59375	0.3125	0.8125	0.6875	0.589648842	0.984375	1	0.71875	MAD2
0.160458453	0.206303725	0	0.014326648	0.263610315	0.444126074	0.40974212	0.70487106	0.716332378	1	0.908309456	0.624641834	0.498567335	0.489199599	0.561604585	0.633237822	0.830945559	FAR1
0	0.764044944	0.752808989	0.415730337	0.640449438	0.359550562	0.056179775	1	0.617977528	0.134831461	0.359550562	0.258426966	0.404494382	0.393666088	0.483146067	0.269662921	0.325842697	TOR1
0.481927711	0	0.228915663	0.277108434	0.746987952	0.807228916	0.78313253	0.771084337	0.674698795	0.43373494	0.325301205	0.493975904	0.807228916	0.59996789	1	0.710843373	0.698795181	CDC16
0	0.365079365	1	0.698412698	0.195767196	0.365079365	0.211640212	0.015873016	0.148148148	0.243386243	0.354497354	0.544973545	0.439153439	0.325254452	0.169312169	0.174603175	0.153439153	PRI2
0	0.838926174	0.979865772	0.624161074	0.818791946	0.530201342	0.208053691	0.436241611	0.44295302	0.731543624	0.724832215	1	0.77852349	0.600902068	0.718120805	0.44295302	0.389261745	MIF2
0.02811245	0.449799197	1	0.879518072	0.610441767	0.257028112	0.088353414	0	0.196787149	0.686746988	0.726907631	0.831325301	0.62248996	0.415181247	0.192771084	0.044176707	0.136546185	RAD27
0.244897959	0.87755102	0	0.714285714	0.326530612	0.285714286	0.306122449	0.93877551	0.551020408	1	0.632653061	0.346938776	0.510204082	0.569495886	0.87755102	0.632653061	0.571428571	TPK3
0.615384615	0.519230769	0.096153846	0	0.451923077	0.461538462	0.451923077	0.903846154	0.586538462	1	0.701923077	0.375	0.240384615	0.436733931	0.375	0.298076923	0.326923077	TOR2
0.52247191	0.45505618	1	0.595505618	0.353932584	0.207865169	0.174157303	0.286516854	0.073033708	0.685393258	0.859550562	0.550561798	0.213483146	0.398258118	0.252808989	0	0.056179775	RAD5
0	0.01754386	0.587719298	0.706140351	1	0.846491228	0.763157895	0.561403509	0.407894737	0.179824561	0.557017544	0.653508772	0.807017544	0.562137404	0.780701754	0.600877193	0.51754386	STU2
0.283524904	0.183908046	0.287356322	0.206896552	0.295019157	0.287356322	0.183908046	0	0.521072797	1	0.743295019	0.570881226	0.463601533	0.396279446	0.352490421	0.337164751	0.655172414	SIC1
0.160142349	0.537366548	1	0.736654804	0.587188612	0.370106762	0.266903915	0	0.103202847	0.637010676	0.725978648	0.697508897	0.508896797	0.422438116	0.266903915	0.067615658	0.113879004	CDC45
0.191176471	0	0.171568627	0.43627451	0.735294118	0.818627451	0.950980392	0.911764706	0.995098039	0.892156863	0.490196078	0.357843137	0.745098039	0.644752469	0.784313725	1	0.789215686	ACE2
0	0.287037037	0.685185185	0.935185185	0.972222222	0.944444444	0.759259259	0.722222222	0.37962963	0.583333333	0.787037037	0.564814815	0.759259259	0.686972639	1	0.768518519	0.666666667	SWI6
0.369318182	0.386363636	0.477272727	0.852272727	0.852272727	0.846590909	1	0.602272727	0.806818182	0	0.448863636	0.579545455	0.761363636	0.622733388	0.579545455	0.732954545	0.522727273	CLB4
0.331360947	0.301775148	1	0.568047337	0.25443787	0.378698225	0.183431953	0.272189349	0.201183432	0.408284024	0.704142012	0.461538462	0.360946746	0.355781552	0.289940828	0	0.159763314	EST1
0.335260116	0.520231214	0.416184971	0	0.046242775	0.132947977	0.225433526	0.549132948	0.907514451	1	0.76300578	0.456647399	0.289017341	0.415168092	0.202312139	0.49132948	0.699421965	CDC46
0	0.388888889	0.375	0.347222222	0.652777778	1	1	0.972222222	0.555555556	0.402777778	0.902777778	0.555555556	0.763888889	0.572139231	0.402777778	0.347222222	0.444444444	CDC25
0.21875	0.635416667	0.854166667	0.75	1	0.447916667	0.260416667	0	0.71875	0.833333333	0.6875	0.760416667	0.864583333	0.629928609	0.260416667	0.90625	0.96875	CDC3
0	0.11627907	0.488372093	0.325581395	0.244186047	0.662790698	0.651162791	0.523255814	0.453488372	0.534883721	0.651162791	0.38372093	0.546511628	0.537052132	1	0.779069767	0.813953488	SFH1
0	0.164835165	0.406593407	0.186813187	0.692307692	0.406593407	0.494505495	0.43956044	0.604395604	0.879120879	0.494505495	0.637362637	0.813186813	0.578157616	1	0.923076923	1	BDF1
0.351851852	0.638888889	0.287037037	0.462962963	0.333333333	0.564814815	0.648148148	1	0.583333333	0	0.527777778	0.490740741	0.462962963	0.439939788	0.444444444	0.25	0.231481481	CDC73
0.226890756	0.260504202	0.31092437	0.176470588	0.134453782	0.344537815	0.941176471	0.470588235	1	0.680672269	0.319327731	0.058823529	0	0.436157519	0.344537815	0.848739496	0.596638655	TEM1
0.516666667	0.516666667	0.416666667	0.016666667	0.15	0.5	0.783333333	0.816666667	0.65	0.75	1	0	0.016666667	0.447680749	0.433333333	0.3	0.333333333	CTK3
0	0.807453416	0.559006211	0.751552795	1	0.925465839	0.726708075	0.552795031	0.875776398	0.869565217	0.751552795	0.776397516	0.739130435	0.732391545	0.50931677	0.962732919	0.813664596	NPL6
0.422535211	0.507042254	0	0.61971831	0.753521127	0.88028169	0.964788732	1	0.992957746	0.422535211	0.330985915	0.591549296	0.718309859	0.657405262	0.626760563	0.838028169	0.577464789	FKH2
0.581081081	0.513513514	0.148648649	0.540540541	0.756756757	0.202702703	0.175675676	0	0.337837838	1	0.797297297	0.797297297	0.608108108	0.558188974	0.459459459	0.851351351	0.648648649	RAS2
0.24120603	0.095477387	0.407035176	0.623115578	0.462311558	0.48241206	0.391959799	0.306532663	0.552763819	0.798994975	1	0.311557789	0.688442211	0.465852883	0.472361809	0	0.798994975	CHS1
0.265151515	0.227272727	0.803030303	0.734848485	0.454545455	0.212121212	0.113636364	0	0.257575758	0.992424242	1	0.742424242	0.681818182	0.434563545	0.151515152	0.037878788	0.227272727	POL2
0.535947712	0.790849673	0.607843137	0.705882353	0.405228758	0.352941176	0.464052288	0	0.588235294	0.660130719	0.882352941	1	0.732026144	0.544664232	0.431372549	0.111111111	0.418300654	RFC3
0.591304348	1	0.452173913	0	0.504347826	0.434782609	0.869565217	0.92173913	0.930434783	0.843478261	0.565217391	0.739130435	0.495652174	0.603714706	0.608695652	0.565217391	0.07826087	CLA4
0.431578947	1	0.305263158	0.168421053	0.915789474	0.631578947	0.831578947	0.547368421	0.547368421	0.189473684	0	0.368421053	0.452631579	0.500078449	0.526315789	0.642105263	0.189473684	TRF5
0.391666667	0.441666667	0	0.766666667	0.666666667	0.658333333	0.791666667	0.775	0.666666667	1	0.833333333	0.65	0.608333333	0.685171136	0.941666667	0.833333333	0.783333333	POP2
0.636363636	0.579545455	0.647727273	0.818181818	0.931818182	1	0.818181818	0.556818182	0.409090909	0.681818182	0.522727273	0.090909091	0.511363636	0.559311844	0.409090909	0	0.488636364	SIN3
0.787878788	1	0.833333333	0.909090909	0.863636364	0.651515152	0.772727273	0.833333333	0.46969697	0.181818182	0.166666667	0.318181818	0.363636364	0.516938227	0.454545455	0.166666667	0	GAL11
0.345679012	0.777777778	1	0.469135802	0	0.049382716	0.148148148	0.283950617	0.555555556	0.456790123	0.654320988	0.62962963	0.456790123	0.417489698	0.135802469	0.172839506	0.37037037	RFC4
0.189473684	0.178947368	0	0.063157895	0.821052632	0.536842105	0.694736842	0.726315789	0.621052632	0.4	0.768421053	1	0.694736842	0.544319891	0.568421053	0.715789474	0.610526316	RTS1
0	0.574561404	1	0.710526316	0.657894737	0.543859649	0.552631579	0.570175439	0.478070175	0.557017544	0.697368421	0.811403509	0.50877193	0.558310237	0.464912281	0.451754386	0.333333333	BUB3
0.242990654	0.971962617	1	0.485981308	0.364485981	0.429906542	0.196261682	0.23364486	0	0.654205607	0.841121495	0.355140187	0.345794393	0.440356077	0.102803738	0.289719626	0.355140187	DHS1
0	0.428571429	0.578231293	0.476190476	0.428571429	0.25170068	0.585034014	0.496598639	0.632653061	0.714285714	1	0.959183673	0.734693878	0.604545539	0.829931973	0.62585034	0.836734694	CKB2
0	0.931506849	0.383561644	0.657534247	0.794520548	0.863013699	1	0.575342466	0.657534247	0.273972603	0.547945205	0.520547945	0.630136986	0.593681606	0.452054795	0.726027397	0.424657534	CKA2
0	0.76146789	0.311926606	0.431192661	0.917431193	0.706422018	0.899082569	1	0.733944954	0.146788991	0.229357798	0.52293578	0.412844037	0.580265309	0.623853211	0.908256881	0.495412844	RAS1
0.011235955	0.516853933	0.505617978	0.202247191	0.370786517	0.404494382	0.528089888	0.415730337	0.168539326	0.292134831	0.112359551	0.269662921	0	0.397119926	0.393258427	1	0.550561798	RFC1
0.114942529	0.252873563	0.942528736	0.873563218	1	0.620689655	0.540229885	0.413793103	0	0.83908046	0.482758621	0.689655172	0.24137931	0.501271599	0.413793103	0.057471264	0.045977011	MYO2
0.884615385	1	0.403846154	0.432692308	0.326923077	0.605769231	0.528846154	0.615384615	0.798076923	0	0.365384615	0.519230769	0.336538462	0.535535684	0.403846154	0.480769231	0.759615385	PDE2
0.432	0.352	1	0.36	0.904	0.784	0.704	0.808	0.056	0	0.408	0.52	0.28	0.524599179	0.416	0.784	0.384	RAD17
0.426470588	0.294117647	1	0.411764706	0.272058824	0.308823529	0.213235294	0.308823529	0	0.286764706	0.411764706	0.617647059	0	0.338526325	0.154411765	0.448529412	0.022058824	CHL1
0.612903226	0.217741935	0.274193548	0.427419355	0.435483871	0.129032258	0.040322581	0.330645161	0.39516129	0	0.032258065	0.403225806	0.346774194	0.357125538	0.282258065	1	0.483870968	SSN3
0	0.163265306	0.983673469	0.991836735	1	0.902040816	0.595918367	0.444897959	0.187755102	0.453061224	0.718367347	0.946938776	0.808163265	0.650065009	0.742857143	0.779591837	0.4	HHO1
0.077777778	0.377777778	1	0.577777778	0.233333333	0.144444444	0.211111111	0.088888889	0.088888889	0.788888889	0.5	0.688888889	0	0.368550938	0.2	0.677777778	0.044444444	ANC1
1	0.625	0.75	0.703125	0.546875	0.796875	0.671875	0.734375	0.625	0.5625	0.109375	0.71875	0.28125	0.582485498	0.328125	0	0.546875	BEM4
0.981818182	0.927272727	1	0.727272727	0.509090909	0.509090909	0.945454545	0.709090909	0.472727273	0.836363636	0.290909091	0.163636364	0	0.612539511	0.381818182	0.672727273	0.490909091	MEX67
0.595238095	0	0.178571429	0.273809524	0.69047619	0.845238095	0.369047619	1	0.797619048	0.488095238	0.5	0.964285714	0.654761905	0.597145833	0.678571429	0.833333333	0.857142857	HFI1
0.152439024	0.06097561	0.457317073	0.140243902	0.18902439	0.298780488	0.317073171	0.75	0.792682927	1	0.701219512	0	0.134146341	0.378371821	0.396341463	0.37804878	0.774390244	CDC54
0.214285714	0.392857143	1	0.428571429	0.133928571	0.160714286	0.25	0	0.026785714	0.160714286	0.883928571	0.330357143	0.375	0.325276036	0.241071429	0.401785714	0.142857143	CTF4
0.417670683	0.730923695	1	0.626506024	0.345381526	0.253012048	0.285140562	0.13253012	0.220883534	0.746987952	0.78313253	0.345381526	0.453815261	0.423522623	0.184738956	0	0.281124498	DPB2
0.489130435	0.326086957	0.760869565	0.445652174	0.836956522	0	1	0.619565217	0.619565217	0.815217391	0.72826087	0.858695652	0.793478261	0.654441534	0.793478261	0.413043478	0.391304348	CCR4
0.5	0.163461538	0	0.125	0.855769231	0.134615385	0.798076923	0.740384615	0.490384615	1	0.384615385	0.346153846	0.663461538	0.497754002	0.653846154	0.394230769	0.269230769	CDC24
0.163424125	0.657587549	1	0.478599222	0.342412451	0.225680934	0.171206226	0.015564202	0.112840467	0.700389105	0.778210117	0.595330739	0.428015564	0.366561184	0.155642023	0.023346304	0	POL12
0.319444444	0.215277778	0.055555556	0	0.375	0.104166667	0.409722222	0.340277778	0.347222222	1	0.694444444	0.618055556	0.381944444	0.433249257	0.527777778	0.520833333	0.75	SHP1
0.018867925	0.905660377	0.679245283	0.811320755	0.566037736	0.528301887	0.811320755	0.981132075	0.867924528	0.773584906	0.452830189	0	0.867924528	0.646163589	0.622641509	1	0.056603774	CDC27
0	0.5125	0.025	0.525	0.7125	0.8375	0.7375	0.9625	0.85	0.7	0.65	0.425	1	0.574648771	0.4375	0.975	0.0625	SPT7
0.048076923	0.115384615	1	0.730769231	0.634615385	0.201923077	0.576923077	0.5	0.375	0.413461538	0.548076923	0.634615385	0.451923077	0.41543981	0.221153846	0	0	RFC5
0	0.171428571	0.371428571	0.414285714	1	0.564285714	0.385714286	0.7	0.371428571	0.507142857	0.457142857	0.578571429	0.542857143	0.399088479	0.264285714	0.192857143	0.357142857	CYC8
1	0.360576923	0	0.466346154	0.326923077	0.259615385	0.105769231	0.307692308	0.495192308	0.697115385	0.600961538	0.533653846	0.548076923	0.307692308	0.548076923	0.359269268	0.524831863	YBR214W
0.148148148	0.212962963	0	0.435185185	0.981481481	1	0.583333333	0.925925926	0.824074074	0.305555556	0.638888889	0.759259259	0.675925926	0.731481481	0.240740741	0.555748903	0.571071568	YDL224C
0.018348624	0.431192661	0.80733945	0.688073394	0.568807339	0.71559633	0.660550459	0	0.330275229	0.431192661	0.862385321	0.981651376	0.706422018	1	0.862385321	0.660797944	0.58525899	YDR532C
0.474418605	0.660465116	0.972093023	0.590697674	0.409302326	0.390697674	0.334883721	0.479069767	0.572093023	1	0.930232558	0.762790698	0.637209302	0.362790698	0	0.512073826	0.630619851	SWI4
0.579545455	0.568181818	0.795454545	1	0.681818182	0.880681818	0.982954545	0.767045455	0.602272727	0	0.522727273	0.528409091	0.852272727	0.943181818	0.863636364	0.772702337	0.647326271	ESP1
0.524663677	0.488789238	0.367713004	0.273542601	0.30941704	0.457399103	0.762331839	1	0.99103139	0.686098655	0.331838565	0.206278027	0	0.295964126	0.439461883	0.437786394	0.506146909	YGR230W
0	0.109090909	0.134545455	0.614545455	0.970909091	1	0.774545455	0.643636364	0.614545455	0.294545455	0.185454545	0.432727273	0.629090909	0.690909091	0.6	0.563827765	0.458916711	FKH1
0.280254777	0.522292994	0.006369427	0	0.611464968	1	0.464968153	0.261146497	0.76433121	0.292993631	0.52866242	0.605095541	0.191082803	0.496815287	0.751592357	0.39512708	0.513247153	YJL076W
0.794326241	0.914893617	1	0.868794326	0.74822695	0.829787234	0.819148936	0.794326241	0.868794326	0.336879433	0	0.85106383	0.776595745	0.85106383	0.769503546	0.808266544	0.70146678	DPB11
0.094827586	0.362068966	1	0.762931034	0.50862069	0.439655172	0	0.36637931	0.512931034	0.853448276	0.896551724	0.952586207	0.659482759	0.461206897	0.474137931	0.521771612	0.576522264	KIM2
1	0.987012987	0.87012987	0.38961039	0.766233766	0.675324675	1	0.012987013	0.571428571	0.077922078	0.233766234	0.701298701	0.909090909	0	0.766233766	0.592926456	0.63853766	APC2
0.245283019	0	0.372641509	0.849056604	0.995283019	1	0.79245283	0.759433962	0.617924528	0.16509434	0.235849057	0.669811321	0.882075472	0.962264151	0.787735849	0.685284668	0.568310574	YOR073W
0.963414634	0.304878049	0.792682927	0.841463415	0.731707317	0.87804878	0.926829268	1	0.597560976	0.414634146	0.719512195	0	0.780487805	0.353658537	0.56097561	0.626817156	0.705249838	ARP8
0.746031746	0.507936508	0.253968254	0.047619048	0	0.285714286	0.523809524	0.777777778	0.619047619	0.333333333	0.587301587	1	0.476190476	0.412698413	0.793650794	0.496869424	0.528526871	APC5
0.293255132	0.595307918	1	0.703812317	0.445747801	0.372434018	0.011730205	0	0.131964809	0.521994135	0.718475073	0.715542522	0.539589443	0.416422287	0.31085044	0.456306956	0.444901728	RAD53
0	0.301158301	0.154440154	0.250965251	0.575289575	0.741312741	0.930501931	1	0.845559846	0.525096525	0.386100386	0.274131274	0.478764479	0.590733591	0.764478764	0.535623285	0.502525092	CLB2
0.227074236	0.100436681	0.733624454	1	0.877729258	0.847161572	0.545851528	0.292576419	0.056768559	0	0.231441048	0.331877729	0.624454148	0.56768559	0.445414847	0.556361709	0.36796765	KAR3
1	0.382352941	0.382352941	0.588235294	0.691176471	0	0.441176471	0.808823529	0.713235294	0.926470588	0.720588235	0.779411765	0.720588235	0.147058824	0.625	0.567274366	0.639542376	CDC15
0	0.55450237	0.734597156	0.28436019	0.075829384	0.341232227	0.592417062	0.943127962	1	0.71563981	0.672985782	0.497630332	0.431279621	0.123222749	0.431279621	0.436599408	0.535276832	MCM2
0.828282828	0.717171717	0.161616162	0.181818182	0.949494949	0.616161616	0.616161616	1	0.686868687	0.848484848	0.060606061	0.232323232	0	0	0.070707071	0.486229128	0.45130272	ESR1
1	0.875	0.430555556	0.666666667	0.638888889	0.5	0.527777778	0.958333333	0.763888889	0.805555556	0.347222222	0.472222222	0.722222222	0	0.612546552	0.430555556	0.180555556	YBR274W
0.606060606	1	1	0.909090909	0	0.848484848	0.621212121	0.878787879	0.803030303	0.121212121	0.318181818	0.333333333	0.878787879	0.409090909	0.667768499	0.848484848	0.333333333	YCL016C
0	0.566666667	1	0.905555556	0.75	0.6	0.383333333	0.511111111	0.311111111	0.622222222	0.855555556	0.883333333	0.827777778	0.538888889	0.577077613	0.244444444	0.244444444	HCM1
0.091954023	1	0.67816092	0.32183908	0	0.287356322	0.655172414	0.195402299	0.195402299	0.229885057	0.229885057	0.149425287	0.218390805	0.505747126	0.408986475	0.91954023	0.390804598	APC11
0	0.41	0.27	0.81	1	0.72	0.56	0.88	0.66	0.41	0.55	0.56	0.7	0.88	0.64835857	0.88	0.77	YDL074C
0	0.738888889	1	0.644444444	0.116666667	0.472222222	0.422222222	0.227777778	0.355555556	0.433333333	0.488888889	0.461111111	0.505555556	0.138888889	0.408917977	0.15	0.15	CDC2
0.197761194	0.097014925	0.02238806	0.208955224	0.25	0.5	0.055970149	0	0.76119403	1	0.97761194	0.720149254	0.708955224	0.496268657	0.439762158	0.526119403	0.76119403	PCL9
0	0.068181818	1	0.863636364	0.75	0.704545455	0.704545455	0.636363636	0.795454545	0.045454545	0.295454545	0.431818182	0.886363636	0.704545455	0.572362438	0.659090909	0.545454545	YDL225W
0.101010101	0.585858586	0.191919192	0.353535354	0	0.585858586	0.363636364	0.626262626	0.686868687	1	0.818181818	0.474747475	0.717171717	0.868686869	0.57394719	0.858585859	0.808080808	CDC34
0	0.375	1	0.75	0.821428571	0.571428571	0.839285714	0.732142857	0.857142857	0.839285714	0.642857143	0.964285714	0.625	0.232142857	0.710015435	0.089285714	0.892857143	FOB1
0	0.693069307	1	0.643564356	0.059405941	0.663366337	0.653465347	0.257425743	0.346534653	0.514851485	0.386138614	0.237623762	0.386138614	0.712871287	0.512355552	0.762376238	0.603960396	YDR121W
0.603960396	0.524752475	0	0.544554455	0.792079208	0.811881188	0.544554455	1	0.881188119	0.198019802	0.554455446	0.603960396	0.524752475	0.01980198	0.527907435	0.405940594	0.386138614	HPR1
0.666666667	1	1	0.785714286	0.869047619	1	0.285714286	0.666666667	0.880952381	0.285714286	0.55952381	0.214285714	0.071428571	0.535714286	0.561643334	0	0.30952381	RAD9
0.319327731	0.260504202	0.31092437	0.285714286	0.428571429	0.798319328	0.327731092	0.697478992	0.781512605	1	0.714285714	0.478991597	0	0.420168067	0.489802501	0.546218487	0.705882353	YDR359C
0.628318584	1	0.566371681	0.442477876	0.336283186	0.398230088	0.460176991	0.159292035	0.309734513	0	0.07079646	0.212389381	0.353982301	0.805309735	0.451226141	0.920353982	0.424778761	RAD30
0.267175573	0.557251908	0.732824427	0.877862595	1	0.450381679	0.664122137	0.580152672	0.290076336	0.526717557	0	0.145038168	0.244274809	0.496183206	0.511849989	0.58778626	0.389312977	YEL044W
0	0.632075472	0.528301887	0.386792453	0.518867925	0.226415094	0.716981132	0.698113208	0.528301887	0.613207547	0.367924528	0.537735849	0.575471698	0.70754717	0.551844632	1	0.566037736	YER049W
0.573333333	0.346666667	0.266666667	0.48	0.853333333	0.546666667	0.8	1	0.72	0.986666667	0.426666667	0	0.24	0.293333333	0.533660945	0.16	0.613333333	YGL056C
0	0.448160535	0.294314381	0.304347826	0.535117057	0.852842809	1	0.929765886	0.909698997	0.565217391	0.484949833	0.451505017	0.531772575	0.822742475	0.624063927	0.929765886	0.889632107	CLB1
0.32038835	0.621359223	1	0.59223301	0.106796117	0.145631068	0.229773463	0	0.080906149	0.699029126	0.757281553	0.569579288	0.368932039	0.378640777	0.396295975	0.113268608	0.229773463	CLB6
0.519480519	0.61038961	0.753246753	0.844155844	0.441558442	0.558441558	0.948051948	1	0.792207792	0	0.896103896	0.61038961	0.701298701	0.116883117	0.60841113	0.168831169	0.376623377	YGR262C
0.173076923	0.288461538	0.951923077	0.846153846	0.644230769	0.875	0.557692308	0.173076923	0.317307692	0.384615385	0.875	1	0.557692308	0.673076923	0.50863357	0	0.173076923	KEL1
0.407114625	0.549407115	1	0.711462451	0.581027668	0.588932806	0.256916996	0.071146245	0.079051383	0.501976285	0.727272727	0.711462451	0.577075099	0.470355731	0.468913815	0	0.162055336	IRR1
0	0.197309417	0.116591928	0.183856502	0.448430493	0.739910314	0.932735426	0.865470852	1	0.632286996	0.578475336	0.408071749	0.331838565	0.582959641	0.496157311	0.605381166	0.565022422	MOB1
0.356890459	0.318021201	1	0.911660777	0.636042403	0.530035336	0.247349823	0.088339223	0	0.349823322	0.731448763	0.833922261	0.752650177	0.508833922	0.492149269	0.243816254	0.236749117	SRO4
0.513119534	0.618075802	1	0.83090379	0.390670554	0.346938776	0.192419825	0.064139942	0.408163265	0	0	0.804664723	0.737609329	0.530612245	0.452136911	0.271137026	0.43148688	ASF1
0	0.336283186	1	0.924778761	0.707964602	0.482300885	0.247787611	0.132743363	0.07079646	0.584070796	0.840707965	0.818584071	0.64159292	0.438053097	0.46333034	0.115044248	0.022123894	SWE1
0.023584906	0.066037736	0.278301887	0.183962264	0.273584906	0.061320755	0	0.363207547	0.212264151	1	0.429245283	0.325471698	0.174528302	0.537735849	0.31633763	0.528301887	0.433962264	YJL188C
0	0.937853107	0.361581921	0.101694915	0.316384181	0.531073446	0.418079096	0.265536723	0.88700565	1	0.468926554	0.598870056	0.418079096	0.542372881	0.491222354	0.372881356	0.830508475	CDC6
0.517241379	0.49137931	1	0.840517241	0.715517241	0.737068966	0.676724138	0.543103448	0.603448276	0.370689655	0	0.844827586	0.762931034	0.672413793	0.629900806	0.474137931	0.538793103	HYS2
0.299019608	0.602941176	1	0.926470588	0.710784314	0.710784314	0.671568627	0.588235294	0.455882353	0	0.617647059	0.691176471	0.676470588	0.539215686	0.565996048	0.156862745	0.37254902	POL32
1	0.209302326	0.360465116	0.523255814	0.88372093	0.546511628	0.38372093	0.639534884	0.418604651	0	0.11627907	0.209302326	0.395348837	0.348837209	0.420893859	0.244186047	0.418604651	YJR046W
0	0.312903226	0.270967742	0.251612903	0.822580645	0.719354839	0.7	1	0.993548387	0.693548387	0.409677419	0.561290323	0.716129032	0.719354839	0.600946117	0.838709677	0.738709677	BUD4
0.345864662	0	0.165413534	0.691729323	0.872180451	1	0.872180451	0.496240602	0.578947368	0.045112782	0.270676692	0.601503759	0.992481203	1	0.588104254	0.804511278	0.781954887	ELM1
1	0.344537815	0.453781513	0.647058824	0.882352941	0.495798319	0.672268908	0.403361345	0.470588235	0.31092437	0	0.294117647	0.529411765	0.512605042	0.510374392	0.470588235	0.302521008	APC9
0.641975309	0	1	0.87654321	0.802469136	0.518518519	0.592592593	0.395061728	0.543209877	0.37037037	0.37037037	0.543209877	0.691358025	0.382716049	0.537176468	0.160493827	0.185185185	YLR181C
0.236363636	0.636363636	0.363636364	0.690909091	1	0.909090909	0.481818182	0.145454545	0.454545455	0	0.127272727	0.590909091	0.872727273	0.572727273	0.520167702	0.681818182	0.536363636	MEC3
0.866666667	1	0.781818182	0.581818182	0.406060606	0.563636364	0.557575758	0.83030303	0.321212121	0.254545455	0.412121212	0.23030303	0.036363636	0.509090909	0.491123113	0.096969697	0	EST2
0.126760563	0	0.535211268	0.690140845	0.704225352	0.788732394	0.85915493	0.85915493	0.338028169	0.788732394	0.38028169	0.309859155	0.436619718	1	0.561006467	0.507042254	0.464788732	RSC2
0	0.106761566	0.017793594	0.298932384	0.480427046	0.743772242	0.950177936	1	0.882562278	0.523131673	0.480427046	0.43772242	0.679715302	0.683274021	0.561419084	0.900355872	0.871886121	CDC5
0	0.5	0.283783784	0.283783784	0.283783784	0.851351351	0.959459459	1	0.5	0.72972973	0.513513514	0.189189189	0.297297297	0.851351351	0.495341313	0.405405405	0.364864865	YMR014W
0.140425532	0.45106383	0	0.621276596	0.872340426	0.89787234	0.8	0.910638298	0.834042553	0.591489362	0.553191489	0.753191489	1	0.821276596	0.683098245	0.982978723	0.736170213	CIK1
0.93627451	0.455882353	0	0.568627451	0.490196078	0.62745098	0.710784314	0.666666667	0.882352941	0.696078431	0.799019608	0.970588235	0.710784314	0.857843137	0.699758635	0.602941176	1	HDF1
0.008928571	0.125	0	0.151785714	0.723214286	0.5	0.741071429	0.633928571	0.580357143	0.785714286	0.571428571	0.794642857	0.508928571	0.633928571	0.514047627	1	0.544642857	ARP5
0.313131313	0.511784512	1	0.882154882	0.555555556	0.393939394	0.178451178	0	0.249158249	0.558922559	0.882154882	0.771043771	0.69023569	0.545454545	0.495258085	0.124579125	0.316498316	POL1
0.111111111	0	0.313131313	0.752525253	0.833333333	0.919191919	0.929292929	0.782828283	0.838383838	0.090909091	0.621212121	0.5	1	0.848484848	0.61252623	0.651515152	0.747474747	WHI3
0.065326633	0.502512563	1	0.492462312	0.251256281	0.226130653	0.100502513	0	0.286432161	0.763819095	0.804020101	0.844221106	0.497487437	0.251256281	0.388305562	0.165829146	0.025125628	TOF1
0.927536232	0.724637681	0.202898551	1	0.420289855	0.333333333	0.797101449	0.623188406	0.637681159	0.449275362	0.956521739	0	0.579710145	0.811594203	0.553111183	0.057971014	0.289855072	YNL325C
0.539215686	0.735294118	0.343137255	0.401960784	0.892156863	0.656862745	0.62745098	0.62745098	0.31372549	0	0.284313725	1	0.539215686	0.803921569	0.593223034	0.882352941	0.284313725	SNF12
0	0.104761905	0.285714286	0.661904762	0.957142857	0.795238095	0.814285714	0.69047619	0.604761905	0.685714286	0.680952381	0.828571429	0.771428571	0.976190476	0.652822895	1	0.585714286	HTA3
0.220183486	0.816513761	0.678899083	0.697247706	0.95412844	0.688073394	0.880733945	0.733944954	0.899082569	0	0.706422018	1	0.908256881	1	0.73286853	0.605504587	0.798165138	TRF4
0.539534884	0.609302326	0.088372093	0.502325581	0.451162791	0.786046512	1	0.953488372	0.920930233	0.48372093	0.376744186	0	0.539534884	0.534883721	0.58275906	0.693023256	0.823255814	ASE1
0.065420561	0.214953271	0.093457944	0.542056075	0.598130841	0.822429907	1	0.794392523	0.504672897	0.588785047	0.710280374	0.411214953	0.579439252	0.682242991	0.50996258	0	0.46728972	YOR080W
0.1	0.376923077	1	0.815384615	0.976923077	1	0.715384615	0.430769231	0	0.261538462	0.807692308	0.969230769	0.853846154	0.946153846	0.609963683	0.261538462	0.215384615	SLK19
0.831325301	0.698795181	0.469879518	0.337349398	0.506024096	0.626506024	0.481927711	0.385542169	0.771084337	0.289156627	0.13253012	0	0.469879518	0.759036145	0.512146625	0.530120482	1	YOR295W
0.335616438	0	0.726027397	0.993150685	0.952054795	1	0.753424658	0.657534247	0.438356164	0.273972603	0.356164384	0.746575342	0.876712329	0.787671233	0.625681717	0.506849315	0.45890411	YOR372C
0.916167665	0.508982036	0	0.293413174	0.51497006	0.562874251	0.556886228	0.479041916	0.562874251	0.868263473	0.724550898	0.958083832	0.652694611	0.682634731	0.642308727	1	0.682634731	PKA3
0.645390071	0.773049645	0.943262411	0.822695035	0.645390071	0.631205674	0.567375887	0.567375887	0.758865248	1	0.723404255	0	0.638297872	0.815602837	0.687914524	0.687943262	0.893617021	YPL235W
0	0.146666667	0.026666667	0.12	0.706666667	0.726666667	0.893333333	1	0.713333333	0.473333333	0.4	0.32	0.253333333	0.426666667	0.461813573	0.7	0.68	IQG1
0.153846154	0.405128205	1	0.543589744	0.271794872	0.220512821	0.020512821	0.158974359	0	0.723076923	0.78974359	0.256410256	0.261538462	0.271794872	0.310806141	0.015384615	0.082051282	CLB5
0.106060606	0.545454545	0.863636364	0.704545455	0.931818182	1	0.962121212	0.659090909	0.462121212	0.492424242	0.409090909	0.590909091	0.71969697	0.371212121	0.576952281	0.015151515	0	LTE1
0.111111111	0.641975309	1	0.197530864	0.259259259	0	0.555555556	0.160493827	0.24691358	0.888888889	0.37037037	0.407407407	0.432098765	0.666666667	0.447708188	0.654320988	0.320987654	SPI6
0.279569892	0.47311828	0.311827957	0.215053763	0.892473118	0	0.505376344	0.752688172	0.387096774	0.817204301	0.655913978	0.720430108	0.52688172	0.806451613	0.562057661	0.602150538	1	YBL006C
0.375838926	0	0.308724832	0.523489933	1	0.590604027	0.711409396	0.798657718	0.617449664	0.872483221	0.818791946	0.791946309	0.731543624	0.617449664	0.638774738	0.697986577	0.744966443	YBL051C
0.223048327	0.074349442	0.605947955	0.750929368	1	0.788104089	0.657992565	0.416356877	0.43866171	0	0.49070632	0.750929368	0.82527881	0.70260223	0.543698125	0.539033457	0.420074349	KIP1
0.776785714	0.767857143	0.375	0.089285714	1	0.419642857	0.375	0.339285714	0.4375	0.75	0.419642857	0.642857143	0.473214286	0.428571429	0.462348677	0	0.285714286	TEL1
0.186131387	0	0.240875912	0.339416058	0.405109489	0.576642336	0.99270073	0.99270073	1	0.667883212	0.547445255	0.335766423	0.547445255	0.452554745	0.53761832	0.784671533	0.635036496	CHS2
0.177777778	0.162962963	0.07037037	0.351851852	0.662962963	0.777777778	0.937037037	1	0.777777778	0	0.277777778	0.277777778	0.496296296	0.681481481	0.640740741	0.388888889	0.618518519	BUD3
0.319634703	0.223744292	0.872146119	0.840182648	0.648401826	0.410958904	0.392694064	0.383561644	0.438356164	0.534246575	0.97716895	1	0.867579909	0.383561644	0.214611872	0	0.493150685	YCL061C
0.715384615	0.469230769	0	0.530769231	0.338461538	0.569230769	0.469230769	1	0.723076923	0.353846154	0.107692308	0.384615385	0.592307692	0.384615385	0.530769231	0.146153846	0.146153846	CDC50
0.755102041	1	0.132653061	0.591836735	0.081632653	0.489795918	0.020408163	0.5	0.632653061	0	0.306122449	0.275510204	0.285714286	0.520408163	0.244897959	0.397959184	0.357142857	APC4
0.61423221	0	0.595505618	1	0.872659176	0.958801498	0.794007491	0.779026217	0.70411985	0.531835206	0.554307116	0.573033708	0.808988764	0.808988764	0.779026217	0.846441948	0.434456929	YDR247W
1	0.939501779	0.53024911	0.53024911	0.537366548	0.658362989	0.455516014	0.56227758	0.637010676	0.163701068	0.288256228	0.366548043	0	0.259786477	0.434163701	0.316725979	0.434163701	MFA1
0.255144033	0.403292181	0.78600823	0.942386831	1	0.909465021	0.761316872	0.588477366	0.21399177	0	0.403292181	0.625514403	0.905349794	0.880658436	0.666666667	0.456790123	0.419753086	CIN8
1	0.885714286	0.621428571	0.714285714	0.785714286	0.578571429	0.885714286	0.971428571	0.557142857	0	0.428571429	0.278571429	0.535714286	0.278571429	0.335714286	0.242857143	0.378571429	YER116C
0.128571429	1	0.685714286	0.571428571	0.257142857	0	0.671428571	0.828571429	0.985714286	0.128571429	0.514285714	0.528571429	0.514285714	0.828571429	0.828571429	0.785714286	0.2	RAD24
0.233333333	0.191666667	0.191666667	0.125	0.666666667	0.583333333	0.766666667	1	0.691666667	0	0.375	0.141666667	0.258333333	0.258333333	0.391666667	0.275	0.375	CDH1
0.804878049	0.74796748	1	0.902439024	0.804878049	0.764227642	0.926829268	0.861788618	0.495934959	0.398373984	0.276422764	0.260162602	0.772357724	0.37398374	0	0.382113821	0.471544715	YGL113W
0	0.01532567	0.095785441	0.084291188	0.157088123	0.413793103	0.823754789	1	0.885057471	0.478927203	0.383141762	0.191570881	0.24137931	0.268199234	0.582375479	0.647509579	0.75862069	CDC20
0.285714286	0.773809524	0.470238095	0.160714286	0	0.327380952	0.797619048	1	0.952380952	0.952380952	0.75	0.648809524	0.142857143	0.470238095	0.535714286	0.68452381	0.767857143	MCM6
0.532467532	0.474025974	0.409090909	0.61038961	1	0.753246753	0.61038961	0.642857143	0.194805195	0.292207792	0	0.292207792	0.571428571	0.558441558	0.454545455	0.344155844	0	KIP3
1	0.472	0.592	0.896	0.472	0.528	0.528	0.432	0.528	0.432	0	0.048	0.256	0.256	0.096	0.216	0.176	PRP18
0.308510638	0.430851064	0.808510638	0.388297872	0.260638298	0.430851064	0.170212766	0	0.207446809	0.691489362	1	0.95212766	0.819148936	0.553191489	0.207446809	0.170212766	0.457446809	BUD9
0.64	0.653333333	0.36	0.24	0.84	1	0.493333333	0.653333333	0.84	0.28	0	0.4	0.506666667	0.8	0.213333333	0.453333333	0.666666667	RSC1
0.839506173	0.679012346	0.567901235	0.913580247	0.24691358	0.617283951	0.827160494	0.518518519	0.790123457	0	0.308641975	0.679012346	1	0.654320988	0.172839506	0.617283951	0.456790123	SRB5
0.5	0.669064748	1	0.928057554	0.784172662	0.751798561	0.35971223	0.35971223	0.086330935	0.582733813	0.535971223	0.794964029	0.730215827	0.482014388	0.309352518	0	0	BUB1
0.229357798	0.348623853	0.532110092	0.623853211	0.71559633	0.532110092	0.76146789	0.880733945	0.981651376	0.697247706	1	0.669724771	0.431192661	0.229357798	0.733944954	0.293577982	0	DNA2
0.296610169	0.330508475	0.661016949	0.686440678	0.330508475	0.737288136	0.584745763	0.449152542	0.686440678	0	0.686440678	1	0.983050847	0.805084746	0.711864407	0.508474576	0.483050847	CDC23
1	0.536585366	0.569105691	0.650406504	0.536585366	0.837398374	0.430894309	0.284552846	0.430894309	0.406504065	0.447154472	0.520325203	0.268292683	0.154471545	0.349593496	0.048780488	0	RNR3
0.53038674	0	0.138121547	0.502762431	0.093922652	0.712707182	0.668508287	0.53038674	0.690607735	0.447513812	0.602209945	0.82320442	0.895027624	1	0.939226519	0.602209945	0.790055249	DNA43
0.579439252	0.457943925	0.728971963	0.523364486	0.523364486	1	0.523364486	0.429906542	0.934579439	0.822429907	0.654205607	0.91588785	0.485981308	0	0.121495327	0.158878505	0.523364486	YIR025W
0.923857868	0.659898477	0	0.355329949	0.725888325	0.868020305	0.878172589	0.888324873	0.847715736	0.715736041	1	0.741116751	0.741116751	0.705583756	0.659898477	0.573604061	0.624365482	CYR1
0.18487395	0.478991597	0.957983193	0.722689076	0.336134454	0.457983193	0.113445378	0.113445378	0.336134454	0.579831933	0.983193277	1	0.68907563	0.411764706	0.420168067	0	0.210084034	SMC3
0.561983471	0.58677686	0.479338843	0.884297521	1	0.73553719	0.561983471	0.685950413	0.297520661	0.26446281	0.363636364	0.479338843	0.776859504	1	0.867768595	0.297520661	0	YJR053W
0.419672131	0.655737705	1	0.68852459	0.144262295	0.340983607	0.196721311	0.072131148	0.28852459	0	0.42295082	0.685245902	0.560655738	0.373770492	0.052459016	0.045901639	0.13442623	YKL108W
0	0.065491184	0.219143577	0.204030227	0.244332494	0.602015113	0.843828715	1	0.79093199	0.659949622	0.516372796	0.340050378	0.304785894	0.556675063	0.758186398	0.722921914	0.695214106	YMR032W
0.296052632	0	0.296052632	0.611842105	0.881578947	1	0.881578947	0.657894737	0.664473684	0.513157895	0.664473684	0.835526316	0.809210526	0.855263158	0.947368421	0.447368421	0.039473684	BUB2
0.446153846	0.6	0	0.530769231	0.169230769	0.638461538	0.361538462	0.361538462	0.869230769	0.507692308	0.546153846	0.638461538	1	0.723076923	0.869230769	0.246153846	0.653846154	RNH1
0.147465438	0.640552995	0.889400922	0.631336406	0.562211982	0.271889401	0.271889401	0	0.470046083	1	0.857142857	0.963133641	0.649769585	0.608294931	0.516129032	0.451612903	0.313364055	RNH35
0.779069767	1	0.569767442	0.337209302	0.38372093	0.279069767	0.174418605	0	0.813953488	1	0.813953488	0.523255814	0.174418605	0.337209302	0.058139535	0.813953488	0.848837209	MFA2
0.452513966	0.636871508	0.078212291	0.301675978	0.776536313	0	0.441340782	0.312849162	0.687150838	0.608938547	0.698324022	0.966480447	0.748603352	0.625698324	0.793296089	1	0.759776536	ALF1
0.057324841	0	0.057324841	0.140127389	0.401273885	0.464968153	0.898089172	1	0.840764331	0.108280255	0.25477707	0.152866242	0.50955414	0.375796178	0.420382166	0.152866242	0.445859873	APC1
0.991666667	0.725	0	0.508333333	0.833333333	0.641666667	0.816666667	1	0.908333333	0.391666667	0.808333333	0.866666667	0.891666667	0.908333333	0.891666667	0.725	0.841666667	RAD50
0.23923445	0.368421053	1	0.918660287	0.641148325	0.61722488	0.282296651	0.062200957	0.181818182	0.4784689	0.497607656	0.459330144	0.406698565	0.545454545	0.38277512	0	0.076555024	IPL1
1	0.580645161	0.866359447	0.520737327	0.723502304	0.304147465	0.506912442	0.377880184	0.341013825	0.732718894	0.396313364	0.059907834	0	0.193548387	0.216589862	0.119815668	0.193548387	YPR007C
0.378151261	0	0.193277311	0.378151261	1	0.890756303	0.521008403	0.680672269	0.537815126	0.193277311	0.168067227	0.100840336	0.453781513	0.680672269	0.87394958	0.789915966	0.722689076	DBF20
0.410590316	0.582191781	1	0.79109589	0.503424658	0.366438356	0.239726027	0.126712329	0	0.732876712	0.938356164	0.832191781	0.607001155	0.520547945	0.393835616	0.20890411	0.311643836	MCD1
0.491370995	0.669291339	0.811023622	0.795275591	0.641732283	0.649606299	0.452755906	0.326771654	0	0.724409449	1	0.830708661	0.689134275	0.68503937	0.496062992	0.366141732	0.354330709	CLN1
0.49148163	0.796052632	1	0.694078947	0.526315789	0.467105263	0.424342105	0.351973684	0	0.457236842	0.6875	0.799342105	0.558080902	0.483552632	0.388157895	0.5	0.171052632	CLN2
0.233333333	0.311111111	0.055555556	0.066666667	0.444444444	0	0.122222222	0.2	0.166666667	1	0.833333333	0.7	0.393556565	0.777777778	0.333333333	0.611111111	0.555555556	PPH22
0	0.059322034	0.118644068	0.220338983	0.305084746	0.449152542	0.822033898	1	0.703389831	0.898305085	0.559322034	0.076271186	0.46911002	0.127118644	0.483050847	0.63559322	0.855932203	SPO12
0.029850746	0.194029851	0.940298507	1	0.895522388	0.492537313	0.194029851	0	0.179104478	0.873134328	0.723880597	0.888059701	0.513134638	0.679104478	0.417910448	0.343283582	0.268656716	RFA3
0.185185185	0.009259259	0.416666667	0.675925926	0.87962963	0.990740741	0.787037037	0.87962963	0.37037037	0	0.425925926	0.277777778	0.508947138	1	0.888888889	0.435185185	0.240740741	CDC11
0	0.336956522	0.532608696	0.456521739	0.413043478	0.217391304	0.260869565	0.358695652	0.206521739	1	0.543478261	0.25	0.395752785	0.47826087	0.445652174	0.456521739	0.304347826	YKL054C
0	0.243243243	0.888030888	0.833976834	0.776061776	0.590733591	0.532818533	0.250965251	0.301158301	0.691119691	0.922779923	1	0.590881971	0.66023166	0.621621622	0.451737452	0.498069498	HSL1
0.215053763	1	0.752688172	0.301075269	0.440860215	0.419354839	0.430107527	0.849462366	0.301075269	0.935483871	0.258064516	0.021505376	0.428771051	0.376344086	0.311827957	0.268817204	0	YLR074C
0.411214953	0.028037383	0.401869159	0.280373832	0.542056075	0	0.457943925	0.327102804	0.439252336	1	0.355140187	0.728971963	0.479612427	0.775700935	0.476635514	0.728971963	0.523364486	HOG1
0.696969697	0	0.090909091	0.098484848	0.007575758	0.303030303	0.136363636	0.196969697	0.537878788	0.818181818	0.53030303	0.575757576	0.454335519	0.674242424	0.598484848	1	0.757575758	PHO85
0	0.24516129	0.767741935	0.912903226	1	0.529032258	0.577419355	0.535483871	0.35483871	0.519354839	0.803225806	0.977419355	0.661460263	0.916129032	0.835483871	0.812903226	0.580645161	HTB2
0.444444444	1	0.722222222	0.125	0.861111111	0	0.597222222	0.638888889	0.152777778	0.652777778	0.333333333	0.305555556	0.480523156	0.305555556	0.305555556	0.083333333	0.791666667	ROX3
0.245454545	0.522727273	1	0.8	0.609090909	0.268181818	0.163636364	0.027272727	0	0.85	0.927272727	0.872727273	0.484854287	0.445454545	0.409090909	0.122727273	0.295454545	POL30
0	0.370786517	0.859550562	0.752808989	0.780898876	0.466292135	0.449438202	0.140449438	0.106741573	0.713483146	0.646067416	0.597302252	0.505617978	0.966292135	0.882022472	1	0.707865169	HTB1
0	0.159090909	0.778409091	0.681818182	0.585227273	0.357954545	0.539772727	0.232954545	0.119318182	0.676136364	0.75	0.564684768	0.465909091	0.960227273	1	0.869318182	0.835227273	HTA1
0.358208955	0.223880597	0.776119403	0.343283582	0.701492537	0	0.164179104	0.208955224	0.014925373	0.895522388	0.835820896	0.529879338	0.089552239	0.895522388	0.656716418	0.686567164	1	SKP1
0	0.234567901	0.604938272	0.814814815	0.740740741	0.62962963	0.790123457	0.987654321	0.543209877	0.975308642	1	0.574253429	0.580246914	0.320987654	0.444444444	0.407407407	0.432098765	RNR2
0.216666667	0	0.341666667	0.175	0.233333333	0.35	0.633333333	0.375	0.266666667	1	0.5	0.46695529	0.316666667	0.808333333	0.466666667	0.875	0.641666667	YML058W
0.441176471	1	0	0.333333333	0.156862745	0.343137255	0.490196078	0.87254902	0.264705882	0.705882353	0.480392157	0.517297514	0.166666667	0.568627451	0.656862745	0.666666667	0.529411765	PFD5
0.208791209	0.681318681	0.912087912	0.703296703	0.758241758	0.725274725	0.604395604	0.824175824	0.318681319	1	0.791208791	0.5899906	0	0.692307692	0.384615385	0.395604396	0.318681319	MCM1
0.126126126	0.666666667	0.783783784	0.693693694	0.774774775	0.018018018	0.342342342	0.09009009	0	1	0.81981982	0.541357227	0.216216216	0.684684685	0.486486486	0.972972973	0.531531532	HHT2
0.785714286	0.642857143	0.654761905	0.488095238	0.55952381	0	0.297619048	0.333333333	0.369047619	1	0.738095238	0.572347718	0.44047619	0.678571429	0.666666667	0.869047619	0.833333333	YDJ1
0.328767123	0.506849315	1	0.835616438	0.602739726	0.365296804	0.141552511	0	0.159817352	0.639269406	0.817351598	0.442295769	0.589041096	0.474885845	0.319634703	0.260273973	0.196347032	RFA2
0.311557789	0.261306533	0.045226131	0.045226131	0.427135678	0	0.48241206	0.43718593	0.346733668	1	0.472361809	0.350485296	0.130653266	0.311557789	0.422110553	0.407035176	0.281407035	CLN3
0.179723502	0	0.705069124	0.769585253	1	0.313364055	0.599078341	0.428571429	0.198156682	0.516129032	0.695852535	0.55966171	0.626728111	0.755760369	0.949308756	0.695852535	0.493087558	HTA2
0.159340659	0.302197802	0.708791209	0.527472527	0.697802198	0.142857143	0.576923077	0.252747253	0	0.714285714	0.659340659	0.559462414	0.318681319	0.873626374	1	0.956043956	0.538461538	HHT1
0.592193974	0.779141104	1	0.739263804	0.521472393	0.365030675	0.156441718	0.018404908	0	0.601226994	0.791411043	0.800613497	0.717791411	0.570552147	0.432985724	0.282208589	0.294478528	RNR1
0.616746006	0.75862069	1	0.948275862	0.574712644	0.456896552	0.341954023	0.091954023	0	0.554597701	0.82183908	0.75862069	0.597701149	0.502873563	0.436855418	0.209770115	0.183908046	PCL1
0.900584795	0.748538012	0.795321637	0.625730994	0.994152047	0.888888889	0.807017544	0.643274854	1	0.871112081	0.651034898	0.69005848	0.807017544	0.783625731	0	0.830409357	0.976608187	SPT10
0.458235351	0.231527094	0	0.270935961	0.45320197	0.472906404	0.231527094	0.625615764	0.640394089	0.950738916	1	0.881773399	0.798029557	0.768541733	0.896551724	0.862068966	0.921182266	SRA3
0.501046851	0.766447368	1	0.621710526	0.404605263	0.523026316	0.325657895	0.144736842	0	0.743421053	0.9375	0.690789474	0.506578947	0.496243548	0.388157895	0.1875	0.157894737	YOX1
0.388235294	0.247058824	1	0.788235294	0.458823529	0.529411765	0.764705882	0.552941176	0.658823529	0	0.450165194	0.611764706	0.482352941	0.582860857	0.541176471	0.341176471	0.411764706	RFC2
0	0.048192771	0.819277108	0.361445783	0.674698795	0.240963855	0.56626506	0.096385542	0.43373494	1	0.502321701	0.674698795	0.530120482	0.795180723	0.337349398	0.795180723	0.734939759	CDC42
0.098591549	0.464788732	0.676056338	0.366197183	0.704225352	0	0.253521127	0.204225352	0.105633803	1	0.502324497	0.774647887	0.274647887	0.676056338	0.485915493	0.950704225	0.61971831	HHF2
0.351694915	0.627118644	1	0.728813559	0.127118644	0.11440678	0.042372881	0.392034376	0.326271186	0.61440678	0.707627119	0.656779661	0.491525424	0.25	0.012711864	0.326271186	0	STB1
0.229166667	1	0.666666667	0.708333333	0.875	0.859375	0.265625	0.535554474	0.145833333	0.098958333	0.546875	0.666666667	0.890625	0.338541667	0	0.603980092	0.424356938	YOR083W
1	0.495860443	0.915584416	0.603896104	0.318181818	0.474025974	0.441558442	0.12987013	0.383116883	0.649350649	0.603896104	0.383116883	0.474025974	0.551948052	0.474025974	0	0.603896104	DDC1
0	0.401869159	0.53271028	0.379545443	0.504672897	0.317757009	1	0.542056075	0.261682243	0.906542056	0.448598131	0.542056075	0.448598131	0.63776297	0.785046729	0.420560748	0.317757009	TPD3
0.564383562	0.717808219	0.904109589	0.747945205	0.838356164	0.668493151	0.84109589	0.723287671	0.619178082	0.769840126	0	0.863013699	0.695890411	0.884931507	1	0.934246575	0.917808219	HHF1
