# Supplementary material for: Discovery of Possible Gene Relationships through the Application of Self-Organizing Maps to DNA Microarray Databases
Source: PLoS One. 2014 Apr 3;9(4):e93233. doi: 10.1371/journal.pone.0093233 (PMC3974722; doi:10.1371/journal.pone.0093233)
Supplement: Dataset S4 — The alpha30 database. SOM Toolbox data file corresponding to the alpha30 database with expression values scaled to the range [0,1]. (DATA) [file pone.0093233.s004.data]

25
#n 0min_G1	5min_G1	10min_G1	15min_G1	20min_G1	25min_S	30min_S	35min_S	40min_S	45min_S	50min_G2	55min_G2	60min_M	65min_G1	70min_G1	75min_G1	80min_S	85min_S	90min_S	95min_S	100min_S	105min_S	110min_S	115min_G2	120min_M
0.584397147	0.526220442	0.816800374	0.844325553	0.894987316	1	0.84763024	0.762931162	0.663880218	0.622820687	0.614334714	0.432351649	0	0.365118671	0.477412342	0.85044365	0.986049104	0.624676722	0.723299698	0.718114726	0.676455733	0.097517679	0.661689862	0.596380925	0.983234612	CYC8
0.833297631	0.703820809	0.645093524	0.620108619	0.306416747	0.043678855	1	0	0.27977866	0.243996134	0.454679677	0.456306071	0.674714386	0.796884397	0.656263967	0.596013144	0.339657758	0.339079187	0.270524025	0.169433552	0.230447832	0.486573432	0.512725182	0.416193604	0.535648122	BEM1
0.346760725	0.420031646	0.888015547	0.737962041	0.452097434	0.16142877	0.121381192	0	0.067304552	0.317380057	0.44953172	0.745217534	1	0.900582328	0.875387748	0.737662049	0.549884391	0.357351282	0.294729688	0.373224217	0.146359268	0.166813131	0.353936911	0.579520187	0.765123546	CDC47
0.983404009	0.884923426	1	0.795466061	0.661050228	0.711095189	0	0.378913325	0.183451688	0.055110364	0.207500276	0.280359189	0.340001583	0.191708474	0.276442972	0.172181593	0.426026565	0.331879012	0.350385396	0.167124846	0.081652334	0.264664814	0.400185612	0.283132599	0.370415293	YBR214W
0	0.090050963	0.253080744	0.449501973	0.627212118	0.712216726	0.810459277	0.789094008	0.63739651	0.584493874	0.546732906	0.474208547	0.424977217	0.40865214	0.363160577	0.451212355	0.385476425	0.530183013	0.510578222	0.510076808	0.609214179	1	0.695392437	0.800543086	0.6216739	DUT1
0.054233731	0	0.259011714	1	0.44206194	0.129637478	0.265593491	0.146402188	0.223767809	0.476086724	0.059038249	0.122657803	0.3113657	0.187939651	0.472566411	0.381842382	0.485857687	0.445335903	0.238958976	0.462283757	0.475328448	0.881774992	0.567387762	0.474317544	0.453735951	DPB3
0.217170334	0.167383406	0.190021988	0.7153383	0.530636867	0.703889158	0.927197366	1	0.791692282	0.761132581	0.717461751	0.619954047	0.533908868	0	0.159450184	0.376425413	0.405878692	0.548045391	0.651464735	0.637870163	0.641940043	0.111388923	0.485499497	0.706156503	0.377076718	SNF5
0.054607501	0.10655365	0.161058736	0	0.272328142	0.295590269	0.524108807	0.715496049	0.885759145	0.925406801	1	0.932977069	0.860791253	0.699076914	0.509135374	0.487995706	0.386497083	0.503823258	0.476892284	0.649964482	0.774717026	0.273310294	0.456244666	0.22025365	0.700489369	BUD3
0.170887392	0.103317627	0.564321418	0.932574122	1	0.825741712	0.610458579	0.511008535	0.468700082	0.332784924	0.089101565	0.059277559	0	0.245137472	0.536978361	0.64066758	0.653240087	0.594224504	0.510092153	0.398473611	0.381791613	0.247976009	0.346126756	0.32952366	0.320704519	YCL061C
0.397299674	0.527342834	0.754521809	0.408560791	0.441008246	0.231618835	0.514173257	0.608644875	0.775406041	0.758995857	0.433472858	0.871200107	1	0.85963971	0.534023844	0.581305215	0	0.118010812	0.294224595	0.535036472	0.723401287	0.889692133	0.746082208	0.560806924	0.478841635	CDC10
0.120576695	0.146356264	0.088472972	0.62504105	0.897078731	1	0.784196507	0.740534744	0.578179942	0.527075805	0.51666904	0.157536666	0	0.48707961	0.529423763	0.954892397	0.851139122	0.850873068	0.818131003	0.894331763	0.29594594	0.219873476	0.468247458	0.279293484	0.18660289	HCM1
0.792513595	0.55078352	0.81296925	0.520568404	0.746592435	0.659118091	0.808207583	0.724668023	0.753024427	0.518473951	0.85001679	0.742277145	0.649008345	0.266817666	0.305150436	0.280159199	0.35645425	0.188486324	0.725169575	1	0.805063474	0	0.541879794	0.552335219	0.664768616	SCC3
0.334133552	0.424734238	0.436029291	0.36114272	0.38677057	0.568153659	0.747010558	0.91124608	0.738425742	0.780619102	0.669323101	1	0.677351145	0.242281845	0.251910422	0.276921281	0.274583055	0.712258849	0.516069756	0.522306014	0.724225782	0	0.460385791	0.594246953	0.210908398	CDC50
0	0.059263762	0.591252516	0.940180793	1	0.860550158	0.709284214	0.593257576	0.510905632	0.290137941	0.252692447	0.021797	0.04068265	0.347497194	0.672502278	0.770172635	0.872357721	0.745181264	0.636470517	0.586298513	0.537731152	0.497128672	0.459989498	0.411669506	0.379929319	MCD1
0.80907736	0.841215745	0.945356558	0.949803009	1	0.934398121	0.939198573	0.911822838	0.903364292	0	0.852743795	0.855222032	0.904022165	0.744639474	0.889860674	0.922055371	0.933862216	0.855810525	0.801913429	0.946502382	0.925607096	0.777203415	0.806139835	0.809660557	0.752775782	CDC7
0.442933709	0.383271234	0.498990402	0	0.484616648	0.323105615	0.625436074	0.164181379	0.356975913	0.188616731	0.459299594	0.671841909	0.7163339	0.573270427	0.670912469	1	0.584574038	0.498052367	0.46986073	0.479494329	0.495590368	0.347510753	0.635443628	0.913002959	0.444536376	SIT4
0.39762708	0.378928181	0.200699052	0.248733353	0.457457227	0.689530058	0.626646041	0.946601072	1	0.870958367	0.724841033	0.599699664	0.356927484	0.102384271	0	0.268582496	0.378412035	0.727651597	0.663675867	0.777066949	0.877431238	0.246453264	0.651377439	0.396153944	0.891820125	MBP1
0.12064967	0.114333537	0	0.082067417	0.255734312	0.337279224	0.636174534	0.833134476	1	0.855099471	0.652381525	0.947201488	0.775399903	0.575411778	0.236406603	0.465078468	0.528021442	0.563092472	0.327485896	0.663785436	0.752120674	0.287059007	0.127305747	0.317409672	0.277928456	YDL074C
0.077439674	0.118678222	0.481235438	0.849363993	1	0.863513187	0.549627523	0.664337404	0.431675133	0.409812002	0.27734331	0.159710838	0.170721376	0	0.244087428	0.49843041	0.581393756	0.532997594	0.467911871	0.378807464	0.409408601	0.092353516	0.146640028	0.119744487	0.176693936	DUN1
0	0.005462771	0.469125919	0.813881327	1	0.791385233	0.550402497	0.452754529	0.305624269	0.27960742	0.098154089	0.085185625	0.183847873	0.212849158	0.419138819	0.631775153	0.735895063	0.510378479	0.383227368	0.395549566	0.22576614	0.334846065	0.186320581	0.266749837	0.295574734	CDC2
0.814780358	1	0.893230929	0.810086946	0.517994087	0.296206257	0.571714237	0.518200389	0.573388676	0.612768468	0.514849373	0.80853449	0.735845292	0.937440793	0.744587044	0.7562499	0.566089999	0.548563144	0.657056712	0.709879769	0.71046035	0	0.427831499	0.715420566	0.935770945	PPH21
1	0.93170015	0.844122118	0.601030204	0.64276487	0.427545958	0.428655507	0.373296718	0.444198687	0.25514377	0.129653052	0.291323598	0.248272174	0.073626408	0.303589816	0.323971097	0.158591221	0.113400485	0.131208695	0.232459106	0.237558792	0.365562957	0.224969023	0.346442885	0	RDI1
0.853942484	0.815105575	0.911381381	0.970589751	0.966031947	0.971319855	0.996828346	0.984485784	0.960555836	0.943411686	0	0.933439756	0.912316474	0.921457526	0.924259976	0.932370766	1	0.979924511	0.96302649	0.985591983	0.978470845	0.913082047	0.939136892	0.896830407	0.923967102	CLB3
0.122147173	0.229132102	0.545361402	0.913322988	1	0.988377676	0.597813103	0.555033251	0.413983582	0.251421538	0.076332335	0	0.061894563	0.205655809	0.549066921	0.747189832	0.748856303	0.707312494	0.52130586	0.398783288	0.306790095	0.265520744	0.215455391	0.17086242	0.276729605	CDC9
0.151656161	0.047577552	0.085544862	0.012997436	0.134193366	0.168256084	0.113284367	0.054743882	0.056224751	0	0.137968642	0.183213674	0.700014659	0.952641728	1	0.962188058	0.728839348	0.545273859	0.338594912	0.334928895	0.185767173	0.041282497	0.253323336	0.466450567	0.571052994	PCL9
0.88024015	0.976304858	0.902754585	0.839570483	0.834199296	0.396043791	0.59841698	0.427708082	0.635406749	0.433642582	0.683787677	0.810386994	0.842101343	0.948391454	1	0.820530509	0.850232989	0.83006758	0.888223353	0.888721746	0.8580222	0	0.444316128	0.607728307	0.936214155	PPH22
0.652725215	0.261927668	0.29035465	0	0.245543847	0.396979373	0.441331137	0.529043282	0.565618384	0.609142599	0.577964854	0.891330201	0.913797167	0.952949061	0.503889155	0.674908448	0.351121143	0.547376186	0.876853836	0.773705397	1	0.644728519	0.617264049	0.416381491	0.91912142	YDL224C
0.352104393	0.318116124	0.264860114	0.366441109	0.30180799	0.788142685	0.314039008	0.649635614	1	0.440699924	0.556405847	0.880821309	0.751467837	0.403168869	0.33947663	0.869664693	0.530199915	0.812016534	0.185934958	0.1335747	0.570319974	0	0.742403474	0.750890275	0.64885302	YDL225W
0.565180191	0.557632974	0.77290037	0.935987243	0.964713108	0.879741305	0.810584959	0.71361876	0.815169115	0.703285749	0.683592133	0.51960283	0.548674064	0.556647828	0.588755789	0.779841175	0.892568702	1	0.696391058	0.599095061	0.67706556	0	0.448918476	0.269386411	0.434288374	DBF4
0.191614308	0.194319778	0.56729466	0.82620082	0.998056526	1	0.921018491	0.945658313	0.978881533	0.739150882	0.595514061	0.433231925	0.19456574	0	0.398101294	0.649194422	0.895792619	0.86803271	0.816562607	0.790298898	0.782967074	0.589061383	0.629771584	0.537623857	0.434593051	PDS1
0.670181965	0.559958101	0.729871197	0.873013704	0.938122838	0.972965964	0.83664966	0.914147844	0.722209361	0.720139141	0.834055483	0.947638473	0.780829387	0.647075483	0.35244404	0.71928614	0.779659448	1	0.634623739	0.514826895	0.786766749	0	0.764935899	0.56989078	0.680948655	APC4
0.252175836	0.114967657	0	0.325148536	0.54270027	0.497819872	0.251637549	0.851482764	0.486209153	0.754784082	0.557526018	1	0.654817968	0.682599209	0.299503233	0.354170424	0.143651276	0.073293254	0.267331661	0.299314229	0.525727452	0.495133957	0.729449084	0.756379284	0.394182592	YDR121W
0.48794048	0.422059182	0.542006461	0.39378983	0.399874998	0.382692028	0.466031636	0.397767803	0.393313492	0.594724792	0.665557621	0.604733617	0.63996079	0.729155488	0.692201779	0.407749891	0.587420571	0.496698029	0.722338511	0.365880327	0.607987562	0.743480027	0.270649541	0	1	HPR1
0.070693298	0.02081413	0.19442695	0.124910241	0	0.108998109	0.234926073	0.485516742	0.732487003	0.765107475	0.980969069	1	0.906211877	0.734912847	0.364460817	0.40004339	0.237441776	0.234928273	0.32089221	0.35370164	0.629005009	0.239697153	0.6023012	0.485152605	0.770219264	SWI5
0.161326047	0.5595508	0.696763842	0.23539892	0.459622396	0.263108137	0	0.272900873	0.369457836	0.305976338	0.524798329	0.384445583	0.375095606	0.548868115	0.64603084	0.529491066	0.849182397	0.528207647	0.25129516	0.10563107	0.52085857	1	0.616238044	0.703014866	0.748037107	SAC3
0.350884536	0.324552419	0.10044542	0.412723589	0.223054062	0.351472937	0.5151464	0.137075587	0.395106376	1	0.503152606	0.418210047	0.304154424	0.512356198	0.425048911	0.291649527	0.273636246	0.348797231	0.305342113	0	0.331405486	0.878030054	0.674551166	0.445591716	0.446731353	REF2
0.182831324	0	0.088382254	0.598864972	0.458422233	0.582907306	0.298769839	0.534048839	0.585978481	0.589702003	0.397507054	0.234740743	0.299643415	0.210839834	0.064890437	0.542150925	0.546776908	0.729262782	0.183313322	0.126623445	0.149390813	1	0.181169704	0.235692309	0.219779923	RAD9
0	0.09810474	0.128978295	0.293237619	0.59041825	0.876513346	0.997079883	1	0.845692032	0.730765425	0.558048755	0.391584795	0.245532407	0.182858351	0.196300511	0.457328802	0.671754528	0.876095909	0.91252479	0.847709237	0.817561907	0.787848895	0.704046507	0.684219575	0.585240995	HTB1
0	0.101410775	0.056813976	0.275224405	0.645681305	0.854835352	0.99460674	0.948788485	0.885637104	0.759594101	0.548231315	0.389786524	0.222126621	0.185578432	0.234857359	0.49313471	0.782150085	0.923568289	1	0.898653153	0.876664388	0.823503048	0.763727592	0.663077583	0.629852632	HTA1
0.262215587	1	0.255840332	0.386039767	0.183835463	0.448547537	0.318803936	0.168814879	0	0.893130164	0.348320953	0.050433427	0.051192213	0.339862329	0.522325209	0.772878498	0.792016994	0.873207745	0.510503278	0.924210041	0.371911398	0.595678598	0.350853341	0.233181477	0.395845574	YDR247W
0.277127913	0.35837135	0.389273189	0.344903601	0.242069387	0.212952223	0.266802908	0.191520775	0.220915414	0.210973577	0	0.116103688	0.140642925	0.21750599	0.350617184	0.134075063	0.342064228	0.194867781	0.182235547	0.216909004	0.098461672	1	0.302195413	0.626587536	0.409679073	SKP1
0.728521005	0.807095287	0.674112066	0.658179551	0.632695793	0.526557245	0.719943631	0.478536229	0.812302632	1	0.881562872	0.782251788	0.7919755	0.768571773	0.663403643	0.74610439	0	0.622589466	0.87612106	0.651150551	0.776637385	0.383364151	0.584488426	0.368405714	0.763993165	CDC40
1	0.854178006	0.725581836	0.570631914	0.54312769	0.704984642	0.757284674	0.66951624	0.9406164	0.757611751	0.893087765	0.968908372	0.945392203	0.856006222	0.763398673	0.656157906	0	0.580344642	0.584676536	0.868265337	0.872408988	0.402352723	0.634609002	0.751897322	0.767274357	RAD30
0.990588173	1	0.959402363	0.791630921	0.590861243	0.391843042	0.308946088	0.200996424	0.139400044	0.18231962	0.040431381	0.096070903	0.100120005	0.114004492	0.154267109	0.133389389	0.106406805	0.059753802	0.073018578	0	0.072950998	0.230444998	0.164785451	0.254466652	0.239293952	MFA1
0.278783855	0.537567573	0.794602866	0.994228689	0.930227219	0.742240278	0.770304877	0.6323399	0.70896709	1	0	0.454091735	0.455727699	0.556481878	0.400951291	0.619656079	0.939792038	0.811302685	0.647861768	0.548157682	0.845219484	0.541803401	0.521645725	0.31029961	0.733036494	YDR532C
0.511516525	0.719408801	1	0.828575334	0.705235099	0.284208765	0.11051854	0	0.01367268	0.286869735	0.364629332	0.41541925	0.659227558	0.870013225	0.935981228	0.753259347	0.788833043	0.502255545	0.335859395	0.343871098	0.329336487	0.544637141	0.479204277	0.651742601	0.707193367	MCM3
0.388239929	0.364336527	0.377193846	0.06309206	0.240669615	0	0.29432793	0.592838234	0.621694156	0.476522791	0.52540028	0.484040741	0.582561048	0.696776512	0.488095692	0.484223609	0.33938276	0.02131101	0.371077546	0.377804649	0.395069416	0.735365863	0.915228805	1	0.631925873	YEL044W
0.20963012	0.268906128	0.339429184	0	0.810547062	0.864156723	0.978485474	0.947317692	0.998219119	0.84295526	0.465144468	0.41185655	0.203040638	0.152428466	0.175020087	0.522343951	0.848357715	0.887781439	0.76203772	0.897996874	1	0.445714294	0.521173836	0.347088959	0.528155494	CIN8
0.553092418	0.592177938	0.092177165	0	0.265482713	0.581894451	0.741246971	0.903539968	0.700845257	0.708974601	1	0.947092145	0.811483064	0.506416271	0.399904776	0.168253313	0.29504529	0.200038012	0.442645242	0.767162793	0.629091207	0.369273952	0.570194852	0.515360121	0.537856431	YER049W
0	0.078122829	0.765459115	0.897389527	1	0.877396854	0.702981854	0.638072863	0.474892542	0.395744135	0.235532251	0.102315075	0.105857726	0.343132426	0.613662346	0.803297406	0.732777933	0.692008833	0.65103359	0.600511315	0.514640278	0.412669224	0.407969258	0.372135508	0.44311319	RNR1
0.136308722	0.168601646	0.612912497	0.999111207	1	0.844848087	0.465536945	0.531233928	0.38306243	0.191095854	0.368284587	0.347518792	0.35761168	0.706502624	0.862333635	0.958126411	0.710659502	0.757272775	0.648138422	0.518618782	0.366060432	0	0.208857354	0.195654814	0.238865114	SWI4
0.419362028	0.284785089	0.144741607	0	0.190158815	0.85934111	0.922908326	1	0.672153233	0.89927516	0.817784675	0.799805564	0.72397468	0.396719742	0.269337613	0.498592521	0.637562172	0.860520835	0.498178873	0.908776336	0.836158068	0.588396599	0.215245359	0.542233954	0.567081305	UBP3
0.249616038	0.109955703	0.557456318	0.648363205	0.383930097	0.393883647	0.451129869	0.208532161	0.568161054	1	0	0.369278982	0.103260899	0.180750411	0.233573827	0.334318973	0.326317721	0.286220963	0.010108487	0.50066067	0.550386418	0.35676324	0.70805264	0.481059354	0.391321001	RAD24
0.462762023	0.4702287	0.649411205	0.910600688	1	0.857690877	0.78726158	0.743693323	0.747728923	0.656019653	0.568911937	0.414904428	0.411109084	0.627215919	0.664225772	0.800319351	0.762791096	0.77514766	0.641854448	0.595144796	0.631883366	0.495639766	0.537220793	0	0.49553099	SMC1
0.360201035	0.173063539	0.139999212	0.135339271	0.248760971	0	0.626878716	0.822043221	0.80026703	0.809342254	0.583683787	0.760160178	0.527104075	0.503873002	0.409869321	0.321767849	0.133567821	0.467129586	0.491204942	0.634979604	0.614911856	1	0.685623621	0.737159718	0.370504892	CDC14
0.754472902	0	0.59645019	0.598324224	0.562607287	0.408105263	0.792085024	0.605931492	0.490367863	0.693783317	0.623324574	0.759762475	0.786553946	0.545961385	0.434677942	0.649271473	0.587705081	0.546510617	0.573791184	0.77859618	0.722296601	0.823133992	0.717458916	1	0.59443338	CDH1
0.20329727	0	0.259057083	0.243476333	0.836507658	0.566054365	0.712322527	0.56376968	0.856443224	0.682900311	0.751827831	1	0.917333956	0.524950244	0.578270902	0.750275203	0.814711798	0.468786363	0.391181033	0.577211751	0.456449927	0.030819538	0.39840953	0.343678126	0.370832594	RCS1
0	0.460302244	0.295505099	0.397037958	0.395403008	0.502426135	0.519899975	0.557788017	1	0.754905923	0.722079951	0.854909895	0.655291738	0.283239537	0.239238019	0.519306942	0.238141462	0.430531658	0.325299641	0.231934853	0.277415334	0.279891318	0.359786927	0.425865302	0.132652549	MAD1
0.087610755	0.022780643	0.077483809	0.11238482	0.799811017	0.393371947	0.728397207	0.464470522	0.529026477	1	0.25365209	0.415876707	0.259788506	0.208774961	0.182822088	0.149703043	0.223743778	0.369484696	0.104338694	0.176001687	0.147507054	0	0.134435563	0.065324363	0.339515529	YGL113W
0.518887335	0.327394631	0.26225985	0.129043269	0.059744447	0.092314203	0.008679152	0	0.177089154	0.788203537	0.720127651	0.931506526	1	0.844113192	0.657285194	0.461610478	0.298299851	0.19506677	0.08982765	0.259849488	0.324573633	0.535937131	0.619384227	0.684163862	0.78085995	CDC20
0.915564348	0.87211933	0.753019142	0.689056064	0.68271951	0.609318536	0.827646013	0.71468937	0.869765307	0.927838914	0.776794845	0.945098033	1	0.706113719	0.75001832	0.80610748	0.651855022	0.697343891	0.756289469	0.914103011	0.823934317	0	0.398245424	0.464603776	0.580590747	CDC55
0.250387221	0.35008503	0.747333111	0.976904693	0.833574654	0.358574529	0.179661071	0.009425792	0.138310669	0.319355741	0.439460228	0.775004585	1	0.974834108	0.800924654	0.857523315	0.538615678	0.587005038	0.224116066	0.16533412	0.29807923	0	0.490941833	0.632149622	0.900624706	MCM6
0.324456108	0.1852828	0.081506368	0	0.544961795	0.811212344	0.947581011	0.859467475	1	0.864877372	0.806690972	0.866904365	0.920512545	0.23055089	0.173506008	0.421517083	0.514729651	0.711196218	0.631402763	0.946041024	0.804075339	0.516409498	0.545890399	0.504610988	0.182500101	KIP3
0.920074591	0.893492653	0	0.816072277	0.870532778	0.79704226	0.739264112	0.972397718	0.765455091	0.919941071	0.859491413	0.984379634	0.919056397	0.841627418	1	0.93603459	0.89378693	0.92273914	0.849243222	0.89317314	0.89592401	0.803798562	0.766007544	0.622415302	0.712480168	PRP18
0.77751793	0.808583289	0.807579203	0.864564842	0.848452546	0	0.868526479	0.774075823	0.761263787	0.714853985	0.721084758	0.717989568	0.728866332	0.85068724	0.954556947	0.971343943	1	0.908593236	0.933275304	0.889357087	0.878609627	0.764065324	0.776181745	0.752103798	0.997287049	BUD9
0.351268936	0.304415066	0	0.077878332	0.152659285	0.391225028	0.324273989	0.504637441	0.550273367	0.505692899	0.616847322	0.670508313	0.751548592	0.500597384	0.304776681	0.552608593	0.347926078	0.32405821	0.163404191	0.530998753	0.649526138	0.382798451	0.711845824	1	0.531516069	RSC1
0.866733715	0.850426936	0	0.852063678	0.827142861	0.86629092	0.863600381	0.823735972	0.854599508	0.867825681	0.830824576	0.899369765	0.87270382	0.862186496	0.870565	0.869647321	0.82812597	0.794948706	0.833322288	0.842891606	0.870035319	1	0.93331874	0.984642493	0.915869181	SPT4
0.943078293	0	0.911473332	0.9134945	0.921690375	0.963165173	0.942374873	0.969174346	0.937014991	0.953207464	0.977706503	0.970293565	0.963381555	0.93246327	0.945334554	0.960537359	0.926919718	0.937085461	0.942055976	0.94395816	0.96511288	1	0.977086667	0.999332462	0.957403653	PAC10
0.796659361	0.808141191	0.906595266	0.621171172	0.202438704	0.005896648	0.066223703	0	0.198819327	0.27807853	0.613486731	0.922422913	1	0.911670136	0.858315489	0.68294695	0.491638108	0.293879307	0.060760581	0.291416958	0.314088704	0.071610624	0.497062808	0.615547112	0.754607348	DBF2
0.20127767	0.195852083	0.208840731	0.330300098	0.621556365	0.699248011	0.859770305	0.722482288	1	0.860182185	0.897864545	0.553789346	0.276704101	0.148289805	0	0.287357382	0.569250889	0.533843114	0.611850804	0.932152189	0.738317987	0.128704559	0.382871726	0.35362322	0.404206365	ESP1
0.40654091	0.64092975	0.357642328	0.041206573	0.372277946	0	0.383899429	1	0.547193368	0.672769664	0.711877886	0.754816879	0.820838549	0.520052566	0.727368863	0.448661482	0.020454423	0.358429439	0.537089192	0.815528963	0.890802528	0.201610197	0.550573209	0.421669045	0.611119732	SRB5
0	0.08583548	0.012280224	0.285924786	0.228198723	0.032181326	0.255758075	0.535680708	0.829998224	0.827820719	1	0.917760554	0.837769527	0.746145263	0.660029659	0.512361372	0.424376277	0.394076903	0.405795177	0.607885384	0.735070007	0.552435928	0.780925728	0.797576781	0.762263268	CLB1
0.089151258	0	0.609107443	1	0.96060897	0.685066677	0.315635337	0.299997038	0.091797464	0.189210641	0.180657251	0.132053214	0.039637464	0.248945752	0.594732683	0.705869	0.697979919	0.415027552	0.315002073	0.251395427	0.219641953	0.231212897	0.193487431	0.120904798	0.235572426	CLB6
0.551802494	0.55532877	0.659339449	0.834026824	1	0.895892399	0.728262721	0.843119531	0.86479086	0.671710077	0.591320839	0.461462573	0	0.309457995	0.401948416	0.656718046	0.885420684	0.720685914	0.846822426	0.786718009	0.705352699	0.698409223	0.641513266	0.406351889	0.484078004	BUB1
0.301993433	0.2638918	0.12066231	0.196053282	0.285918819	0.363191691	0.173656232	0.188700512	0.235594868	0.356977944	0.193154743	0.264495253	0.290159614	0.274423917	0.200969701	0.113360665	0.357087049	0.439133792	0.329365575	0.285707518	0.36347032	0.419995551	0.17430595	0	1	YGR225W
0.643918263	0.611981776	0.475401843	0.532018235	0.528322579	0.568829104	0.630411438	0.542557649	0.479819868	0	0.682402548	0.888285652	1	0.758452405	0.762120484	0.666298683	0.587946071	0.657064056	0.672574311	0.520537863	0.525472443	0.645677816	0.723709674	0.854761319	0.867856019	YGR230W
0.229131415	0.504417173	0.220603258	0	0.469055018	0.380965066	0.312380335	0.228008638	0.320429057	0.100763469	0.412912463	0.447879689	0.570488234	0.61132941	0.592884866	0.311515121	0.200087983	0.168421571	0.431600355	0.509639113	0.450249392	1	0.658586894	0.817937278	0.448797546	YGR262C
0.237047939	0.167075657	0.276949638	0.35064259	0.118284538	0	0.197922532	0.249474042	0.554765005	0.688087823	0.861024718	1	0.926012496	0.764646258	0.386633753	0.473361665	0.396797049	0.377311131	0.227552259	0.218856972	0.473357308	0.455670426	0.594567058	0.622384615	0.693647737	MYO1
0.315476835	0.202712354	0	0.266313467	0.344537061	0.593217849	0.678655466	0.758692351	0.572371624	0.706983011	0.582310403	0.361072146	0.261587326	0.382333065	0.568117778	0.712142901	0.867577467	1	0.698122409	0.320021106	0.511223779	0.071155591	0.391430357	0.226773687	0.584185136	SBE22
0	0.154105997	0.398117468	0.129241927	0.474821889	0.916259368	0.85215298	0.592013198	1	0.346830278	0.464633956	0.310984297	0.483013952	0.463413809	0.101309786	0.248510457	0.439420741	0.460609591	0.704378422	0.637548034	0.519219619	0.040732302	0.59644991	0.312158104	0.353435414	CDC12
0.860023237	0.664545903	0.397681771	0.289494335	0.249236673	0.151286348	0.103792662	0.062907979	0.176340479	0.498600664	0.698506554	0.985024981	1	0.798814494	0.663395128	0.547068645	0.290640714	0.297690385	0	0.096656499	0.191842082	0.488934495	0.487243639	0.715339144	0.670952564	SPO12
0.056957386	0	0.477991806	0.788413753	0.906748136	0.946639966	0.791447517	0.709643186	0.569378119	0.63351022	0.32485921	0.480657801	0.243557144	0.242599058	0.404196863	0.643616382	0.881898525	0.811618482	0.697502749	0.605131926	0.648075691	1	0.185207533	0.219918003	0.609101784	KEL1
0.157661199	0.90297678	0.19662088	0.775741381	0.139864464	0.401551573	0.520418479	0.212715249	0.303898697	0.632310795	0.903157155	0.458108369	0.086796175	0.595910361	0.256265154	0.634487819	0.588841799	1	0.495531364	0.208224605	0.396008112	0.533694795	0.268898606	0	0.630519305	CDC23
0.138061244	0.084534126	0.684351965	0.771481148	1	0.81063457	0.627232755	0.558459396	0.452778323	0.375718287	0.243689889	0.194091523	0	0.290874216	0.460847169	0.56707628	0.637758888	0.576976674	0.495062077	0.400808302	0.395214335	0.210534703	0.192122457	0.10972052	0.131230597	IRR1
1	0.862275385	0.977806294	0.701977006	0.579126919	0.234229413	0.088010242	0.289893439	0.012505619	0	0.088837674	0.334946298	0.508720181	0.739485377	0.736745498	0.50850479	0.591468443	0.414236689	0.630237634	0.472459907	0.349072728	0.495251579	0.616819461	0.645271992	0.668554615	SRA1
0.182001101	0.155063942	0.149791997	0.038089064	0.020435071	0.008217314	0	0.157107469	0.136709527	1	0.289410607	0.174950094	0.226561306	0.193998603	0.149393416	0.14143792	0.030798402	0.020860301	0.098348864	0.04905462	0.039406871	0.184839913	0.061068357	0.034346247	0.185305176	CKA1
0	0.126715944	0.532313919	0.838018426	1	0.763646998	0.58383515	0.749462121	0.502217454	0.782323159	0.158282503	0.226483551	0.067362189	0.157728803	0.351616802	0.507570569	0.784564983	0.570154193	0.432709257	0.410170724	0.313911389	0.39255568	0.198783641	0.107261327	0.511329668	RNR3
0.322122175	0.387116392	0.235410052	0.106293253	0.054713206	0	0.105850128	0.376152894	0.546711926	0.695435218	1	0.994040195	0.948863235	0.581166047	0.562664224	0.441760086	0.346720398	0.262818552	0.226607902	0.332072061	0.447204759	0.492375627	0.689775666	0.760564908	0.646913212	MOB1
0.178910547	0.017614199	0.132125168	0	0.361966662	0.524023231	0.848064961	0.864238105	1	0.988653452	0.822100095	0.858618744	0.867496511	0.420635927	0.202725195	0.281414859	0.342441271	0.484402762	0.69531454	0.897324132	0.848064252	0.53985718	0.736549379	0.656638873	0.55098268	FKH1
0.24613453	0	0.509769718	0.831797419	1	0.979517576	0.851153722	0.797696327	0.605669394	0.502598088	0.384794345	0.156146878	0.058687741	0.220856592	0.524022055	0.82511415	0.935116822	0.926278619	0.907152306	0.768235064	0.74326005	0.51136332	0.455834579	0.329939304	0.684709908	SRO4
0.521894577	0.366408324	0.214511945	0.604942664	0.818870012	0.82914408	0.47209334	0.701404312	0.857589761	0	0.83967674	0.785858218	0.13552267	0.753579471	0.5957322	0.878147989	0.437166672	1	0.316373964	0.389785052	0.606868181	0.941924472	0.666685939	0.736166129	0.264618551	DNA43
0.737512635	0.628340603	0.718849492	0.579103622	0.41904669	0.460705936	0.244188289	0	0.071759909	0.182262302	0.427129192	0.200870089	0.306938619	0.475041795	0.426743081	0.581180299	0.432029468	0.181855255	0.228171654	0.464859182	0.068153221	1	0.783424549	0.812156983	0.724509457	IMP2'
0.885810813	0.898036058	0.946847924	0.953764575	0.988212655	0.987247908	0.96719872	0.92772404	0	0.936890664	0.876953655	0.912650902	0.919801295	0.941580605	0.963629137	0.964989918	0.932839716	0.934618302	0.949961093	0.962639201	0.941908187	0.98819245	0.937871357	1	0.907586577	PRI1
0.976902209	0.610770752	0.687990691	0.820723906	0.362383696	0.594132681	0.686586337	0.689402973	0.761705468	0.723378052	0.79293052	0.786441306	0.59307726	0.97699805	0.870285435	0.882567068	0.871584576	0.918270469	0.867026049	1	0.868912436	0	0.52369273	0.22398798	0.701238444	CYR1
0	0.130169171	0.326339825	0.269283955	0.650543478	0.6094638	0.704039884	1	0.674689319	0.666401464	0.44030438	0.209280423	0.186631543	0.097079924	0.037757265	0.009679417	0.02393219	0.13160821	0.041534313	0.157723809	0.153406822	0.920335451	0.824875463	0.733966413	0.262489872	RNR2
0.518591376	0.805572174	0.853354197	0	0.434815778	0.598690658	0.96667861	0.477067696	0.350799178	0.68295632	0.792792552	0.861371626	0.917559082	0.639149742	0.540105799	0.304400512	0.643018431	0.478386108	0.67768296	0.862188384	0.390089143	0.664993476	1	0.391520358	0.78957753	MAD2
0.355548139	0.342465121	0.632390556	0.911290058	1	0.925256379	0.769899164	0.671960297	0.623223532	0.565225377	0	0.295633352	0.349170122	0.480347126	0.654638713	0.743301277	0.726457069	0.748067101	0.678136196	0.672452718	0.570831723	0.535856065	0.436285737	0.480338539	0.419576845	SMC3
0.665732641	0.613173295	0.745792552	0.860843281	0.879994066	0.930129518	0.876821444	0.822146776	1	0	0.592455245	0.844118669	0.552687808	0.543464318	0.439066247	0.679179261	0.848643087	0.850906981	0.665288153	0.668023079	0.664538029	0.485061129	0.515357305	0.548434007	0.683434937	DPB11
0.265071011	0.18930639	0.723747335	0.919694072	1	0.96656916	0.605329222	0.524809397	0.383078521	0.21149745	0.092360921	0	0.193652932	0.369238212	0.556526896	0.728156644	0.634114131	0.61336011	0.493800046	0.370886549	0.308438728	0.414020702	0.201791037	0.329368993	0.319539912	ASF1
0.691767749	0.753693176	0.789583863	0.94063884	0.889841758	0.746373923	0.902790244	0.822013917	0.72109899	0.969509266	0.826704687	0.813657252	0.836299469	0.790903118	0.790877286	0.72411539	1	0.839597827	0.903627309	0.726539678	0.943465648	0	0.646603539	0.298271357	0.595378323	SPT10
1	0.733130508	0.299583519	0.21457918	0.191198824	0.00576923	0.043537066	0	0.007630583	0.134210332	0.16676693	0.246551412	0.440462936	0.614980771	0.657466979	0.578377765	0.543511263	0.355387854	0.3346819	0.206221469	0.213991337	0.357396463	0.343557476	0.540212596	0.689338688	FAR1
0.911117414	0.615554044	0.903607314	1	0.650677645	0.375447524	0.258058325	0.09688644	0.255110472	0.39585157	0.208388129	0.286483415	0.549726552	0.404102808	0.684791422	0.604577135	0.639503626	0.4548234	0.56423102	0.675959934	0.452188164	0	0.199068847	0.468394533	0.581259563	SRA3
0.054665263	0	0.297995263	0.634005344	0.869990168	1	0.885681374	0.841396446	0.731872253	0.570785851	0.446269345	0.150401872	0.163298603	0.319183271	0.432530341	0.665959465	0.708178597	0.710062786	0.624265144	0.645535932	0.706783209	0.673048564	0.624158122	0.559422069	0.355483891	RFA3
0	0.143683127	0.467830233	0.782620741	0.984613263	1	0.86881473	0.870708437	0.705295999	0.651070225	0.555584398	0.382997281	0.258827696	0.370260058	0.537576913	0.796664912	0.941055397	0.912592318	0.838502345	0.786779088	0.764211993	0.556048021	0.585991625	0.50409403	0.542180698	SWE1
0.849691083	0.245981769	0.949042772	0.879481867	0.909104201	0.842325932	0.921817581	0.891918889	0	0.912389009	0.913013692	0.941010311	0.963018536	0.889661829	0.997735836	0.891299171	0.798347588	0.896130346	0.898906575	0.844765221	0.899401812	0.999844452	0.94760842	1	0.907861595	YJL188C
0	0.242095046	1	0.839263493	0.493056052	0.433462482	0.28784467	0.451505414	0.427282757	0.382146714	0.585093321	0.645162195	0.974818513	0.92135599	0.940726825	0.734811757	0.665125065	0.426830583	0.366038291	0.36359004	0.410017317	0.218362309	0.369693668	0.53430173	0.730173682	CDC6
0.167606104	0.16887412	0.604910602	0.890257976	1	0.851170963	0.750800809	0.619722575	0.438067557	0.219442782	0.084820071	0.132314932	0.162202255	0.308496813	0.449696454	0.64065435	0.628648757	0.598980168	0.411471502	0.593442321	0.458063344	0	0.250191802	0.122601741	0.35485503	HYS2
0.010695081	0.24397096	0.535208697	0.657185668	1	0.684935021	0.714871829	0.576408628	0.389226605	0.434674689	0.230666706	0.1923828	0.232162344	0.384981306	0.554643277	0.626573908	0.634019186	0.519985018	0.534652944	0.484458502	0.56218744	0.139539979	0.639188107	0	0.291867674	POL32
0.092467975	0	0.004731797	0.034920844	0.657677535	0.290790007	0.87802711	0.660679378	1	0.609427224	0.730831076	0.824607617	0.715089345	0.360176628	0.56338455	0.129776216	0.419419619	0.39192685	0.328106508	0.952163777	0.795383668	0.829100457	0.61829949	0.211560454	0.407483393	YJR046W
0.500881681	0.644038342	0.272431614	0.757545206	0.802065268	0.826319547	0.787119486	0.836026191	0.718676607	0.622066099	0.698419423	0.609558092	0.284993381	0.256582523	0.389524293	0.510596433	0.833409498	0.969473262	0.928236739	1	0.84183754	0.018793761	0.147878975	0	0.116553793	YJR053W
0	0.186031808	0.080145518	0.403419736	0.636883521	0.457213876	0.422575432	0.223448919	0.361382647	0.403840479	0.102237296	0.370920998	0.322016829	0.425530142	0.163133235	0.705091405	1	0.335185025	0.411629737	0.324527498	0.133263647	0.508914806	0.555205939	0.645407119	0.06840324	RFC2
0.075723704	0.103806085	0.055474538	0	0.298163885	0.680448107	0.8142836	1	0.746182923	0.535943466	0.842087657	0.664930085	0.722461565	0.229128572	0.227629384	0.135205075	0.28445842	0.493724762	0.584498935	0.656310036	0.796518057	0.462933125	0.622671589	0.612112766	0.445086969	CDC11
0.123454144	0.053582825	0.063817389	0.142540025	0	0.117701361	0.376304805	0.562089147	0.782789085	0.931998723	1	0.987997713	0.916050885	0.798456982	0.693883141	0.479387392	0.358838402	0.278262497	0.501057262	0.554784771	0.761302214	0.724029554	0.796069971	0.758433418	0.839986361	BUD4
0.105983631	0.132521305	0.562570651	0.88323714	1	0.846946521	0.596229692	0.60438944	0.304630412	0.389449703	0.030955082	0	0.079954331	0.19430075	0.514624363	0.650844231	0.630076102	0.528562138	0.441843232	0.307965098	0.207619583	0.314137683	0.183507297	0.141236147	0.299266132	PRI2
0.134417252	0.078353226	0	0.257185157	0.315217834	0.364082132	0.357919206	0.642010201	0.572618907	0.790995712	0.334791827	0.371999192	0.259142197	0.026992461	0.164655938	0.14850496	0.387046331	0.517272542	0.498753192	0.333856587	0.528961452	1	0.633475996	0.518486589	0.310076443	ELM1
0.914662635	1	0.609204584	0.628834519	0.883540737	0.858027596	0.729130375	0.979366215	0.746070284	0.577277392	0.907018974	0.74138459	0.792171398	0.827590098	0.786039168	0.896376665	0.661110018	0.777271296	0.466445836	0.682976024	0.490587429	0	0.332111146	0.572928142	0.497675669	YKL054C
0.252183985	0.246387723	0.546565192	0.924812269	1	0.819551429	0.616266174	0.573984769	0.648753947	0.299942513	0.296014192	0.09083012	0	0.25000527	0.377161173	0.637783738	0.573538938	0.638254833	0.306772499	0.40300544	0.37379185	0.505174917	0.282877531	0.302310258	0.237507077	MIF2
0	0.409957982	0.179650612	0.603238782	0.96158389	1	0.793751318	0.675762332	0.718864435	0.512117148	0.639267292	0.183574705	0.056469885	0.186495463	0.438088494	0.770656126	0.978189988	0.954552892	0.663270761	0.628563401	0.669786174	0.716707669	0.639814185	0.510280526	0.421115117	HSL1
0.01385465	0	0.6096749	0.923732706	1	0.934532647	0.67739819	0.611836508	0.488177988	0.396874883	0.058186733	0.019500632	0.056414397	0.32090347	0.614943927	0.796853743	0.724832642	0.827984558	0.678036178	0.537895527	0.550155861	0.65126602	0.436621387	0.398983489	0.467423841	RAD27
0.467668675	0.513272271	0.098852952	0.261123512	0.141125689	0.427447735	0.830888039	0.470021462	0.103070573	0.564807969	0.802920696	0.477696231	0.473588476	0.201561166	0.178225833	0	0.627509579	0.613730063	0.560566881	0.089724466	0.394386273	0.469222275	0.663943902	0.531484009	1	TPK3
0.348024643	0.155811244	0.257472859	0.071319475	0.03840548	0	0.1135929	0.180129569	0.203749313	0.37681084	0.481408079	0.65969109	0.515208633	0.502783522	0.283772558	0.549303275	0.373837963	0.298590449	0.254422783	0.080017003	0.50653893	1	0.538404581	0.583381753	0.59659098	TOR2
0	0.127203226	0.497789298	0.7927877	0.963655945	0.796355952	0.595271613	0.439087834	0.450725349	0.452143224	0.273414851	0.177897628	0.415975757	0.440524959	0.669862892	0.65987548	0.865325569	0.685905255	0.754039793	0.592403689	0.620057397	1	0.371243978	0.382926024	0.57222289	KIM2
0.148836221	0.160878797	0.538864078	0.995761982	1	0.911916928	0.410496788	0.514403157	0.168295823	0.53255115	0.061038315	0	0.067039292	0.208569069	0.460471047	0.643083463	0.717332257	0.594714432	0.564426689	0.314391563	0.319363878	0.400778958	0.398964757	0.320254761	0.256679843	RAD5
0.21753932	0	0.162617425	0.490039755	0.580369366	0.841444097	0.836562094	0.929379623	1	0.845505724	0.745373497	0.627270651	0.461169034	0.386702933	0.251450505	0.501058061	0.733231812	0.916133415	0.898519555	0.739725722	0.859974866	0.787580157	0.849249155	0.702996023	0.705230523	STU2
0.558170774	0.665496548	0.484739242	0.345475526	0.346915847	0.223709242	0.348029842	0.491246776	0.520338935	0.659193576	0.589930911	0.578379159	0.453025824	0.532215707	0.311097923	0.267448919	0.11905758	0	0.295141292	0.381844339	0.505391764	1	0.813695742	0.829008166	0.625823456	YLR074C
0.239133184	0.161202193	0.097658148	0.309073174	0.302038314	0.289173999	0.073768788	0.096245859	0	0.099957036	0.029565058	0.241954948	0.665097586	1	0.970584866	0.980258185	0.749285655	0.605642944	0.457000614	0.319206647	0.296992363	0.33882308	0.392570699	0.431520995	0.645286575	SIC1
1	0.312210781	0.488608394	0.524191306	0.456876822	0.566100212	0.185920697	0.782734799	0.475329279	0	0.637662308	0.414984691	0.657886564	0.321263494	0.410911859	0.398823841	0.60745759	0.857532467	0.319229565	0.649878903	0.480773157	0.47196971	0.695148715	0.915820605	0.787791399	APC9
0	0.095450703	0.648186519	0.890163242	1	0.705409606	0.567481414	0.394930527	0.284892586	0.262010047	0.101768204	0.036357978	0.058027265	0.227426757	0.427084709	0.565956879	0.675455908	0.593882544	0.458588375	0.361591926	0.374696254	0.148420318	0.103656518	0.120249613	0.228747065	CDC45
0.161299079	0	0.270600517	0.098671417	0.371898386	0.277521507	0.388993394	0.393305809	0.294906231	0.176203863	0.411823466	0.344453594	0.387197493	0.46769656	0.645422397	0.479221703	0.581404955	0.812954801	0.796018509	0.739057823	0.729224247	1	0.742946659	0.662175235	0.66772716	HOG1
0.161571529	0	0.442431508	0.473922041	0.157153213	0.198101867	0.418955622	0.608637463	0.826524783	0.5660209	0.843850162	0.870997249	1	0.626425841	0.584539007	0.57042474	0.405313411	0.232617755	0.489644097	0.454801203	0.697724161	0.587650102	0.727306368	0.831923954	0.712695914	ACE2
0.301598059	0.273536304	0.259026078	0.44179478	0.403686338	0.329806882	0.436644045	0.406469054	0.399388574	1	0.302011156	0.213504493	0.19858424	0.260802178	0.145037068	0.170814922	0.167728421	0.314977179	0.249250484	0.23806798	0.253613292	0	0.049753815	0.042385114	0.220875123	YLR181C
0.222434204	0	0.252535944	0.521591471	1	0.654308206	0.792741174	0.89571559	0.756939657	0.713471142	0.227755781	0.412758477	0.286319857	0.13848584	0.321866438	0.585871924	0.512851734	0.658984789	0.660651224	0.615513131	0.692574402	0.213257829	0.306589187	0.298267995	0.450330373	SWI6
0.488814704	0.028829425	0.196086802	0.365764623	0.464512487	0.675053975	0.822606255	0.796641128	0.886800484	0.998143509	0.680222851	0.674790476	0.530339562	0.145771657	0	0.412595602	0.363527306	0.739982103	0.586834143	1	0.749809212	0.745430423	0.65202121	0.892581813	0.42450932	CLB4
0.287250476	0.656802961	0.433574898	0.562878454	0.205771312	0.70863202	0.712038958	0.724913859	0.718079068	0.523860429	0.853676088	0.650209114	0.650819314	0.353926105	0.522426763	0.398708945	0	0.506366785	0.506705199	0.522313448	0.585221835	0.965083516	0.74490487	1	0.479649383	CDC42
0.039120924	0	0.64640388	0.914093659	1	0.528863196	0.686859715	0.564952911	0.212248689	0.635645859	0.209201519	0.285897245	0.340210193	0.478988727	0.667844762	0.808699544	0.647046384	0.704736192	0.587228361	0.31856874	0.100429609	0.926035293	0.129963301	0.100310893	0.496400342	EST1
0.911285798	0.923372762	1	0.970583507	0.908988337	0.807068199	0.764806499	0.740960223	0.719078929	0	0.801611038	0.86221493	0.940592175	0.973207873	0.994036772	0.951348701	0.884157342	0.841311922	0.773721479	0.741507992	0.749430301	0.870580917	0.797447915	0.859279686	0.9188609	CDC46
0.979682161	0.965957962	0.948141776	0.91968365	0.929476264	0.945992305	0.973681501	0.96966792	0.978599635	0.927471797	0.941902671	0	0.947572892	0.890170582	0.872117713	0.938973794	0.936496606	0.94074617	0.987353133	1	0.964943455	0.885460812	0.912874956	0.947945384	0.936143761	MEC3
0.453781119	0.362118409	0.569127753	0.184300635	0	0.075583016	0.215936102	0.156227376	0.470641319	0.697656412	0.853349672	0.586956966	0.779079708	0.948435748	0.903132747	0.567514372	0.494560045	0.294862646	0.679744566	0.485275636	1	0.295165839	0.399890851	0.195899533	0.803673334	CDC25
0	0.493588451	0.272388673	0.294513267	0.609641199	0.563917339	0.481895748	0.643559686	1	0.850734866	0.697663886	0.261296146	0.47625341	0.230983302	0.449622672	0.455107211	0.741269804	0.559931779	0.752573535	0.455496482	0.540778268	0.383808126	0.438502663	0.413729241	0.63524318	CDC3
0.330636341	0.249199392	0.142488374	0.411443764	0.330961058	0.306209797	0.72373968	0.43835865	0.80199334	1	0.382370381	0.615401836	0.248093164	0.318374832	0.27946725	0.117555153	0.621561211	0.145683247	0.094424122	0.155879014	0.15278944	0.820633342	0.077140884	0	0.134229807	EST2
0.204461831	0.25174453	0.009059104	0.107830022	0.229370296	0.895568379	0.189390611	0.228429002	0.705027463	0	0.580810903	0.535365211	0.682644962	0.482033789	0.545336734	0.874061099	0.942008094	0.821704056	0.564264724	0.363429148	0.566444376	0.848588505	1	0.529891819	0.574499487	SFH1
0.588158554	0.250651788	0	0.361252273	0.319951686	0.629741899	0.901847251	0.588358011	0.742092019	0.652055223	0.528689897	0.506678829	0.514879943	0.892539739	0.58965382	0.448429056	0.924539044	0.742504223	0.727629124	0.672459876	0.500331211	1	0.04198197	0.317849875	0.416914249	RSC2
0.118232562	0.235821271	0.183128496	0.051634393	0.070364321	0.004647319	0	0.152726965	0.515216163	0.382783975	0.445761253	0.431133069	0.234378131	0.446059276	0.466065573	0.509351829	0.437043937	0.563714863	0.336175635	0.167447774	0.438695438	1	0.799571627	0.760175987	0.530874192	BDF1
0.835774798	0.530972103	0.544580233	0.329549441	0.414905101	0.229631277	0.490748221	0.120335252	0.320218059	0.678051657	0.423531968	0.640067699	0.797083035	0.932159478	0.800978317	0.723945245	1	0.55062323	0.590787572	0.620085503	0.685523101	0	0.550737756	0.146776569	0.955736181	CDC73
0.027170876	0	0.844527283	1	0.878197772	0.745618535	0.66839295	0.618335736	0.558960748	0.521400233	0.409035405	0.288923001	0.295583682	0.477098629	0.7552451	0.806828563	0.773851217	0.708501698	0.675616272	0.648289113	0.593990879	0.625261862	0.530337786	0.4612902	0.49186088	YOX1
0.38908455	0.365694485	0.429185515	0.379389986	0.324998702	0.298990047	0.383199363	0.669271234	0.666545462	0.788014301	0.932837244	0.950516578	0.929085082	0.633174375	0.442743856	0.284990401	0	0.194675626	0.46381613	0.578377157	0.630760897	1	0.940491123	0.959834295	0.780038267	YML058W
0.495401322	0.44838935	0.559353198	0.422372919	0.297163469	0.154584313	0.483775003	0.21312583	0.653565618	0.597738445	0.55122456	0.981257498	1	0.575093089	0.582576206	0.326378521	0.512312188	0.342514657	0.481722412	0.605818863	0.604941502	0	0.550219744	0.703353996	0.59778823	TEM1
0	0.474675008	0.361770505	0.287759028	0.251121325	0.037171817	0.239165776	0.155312724	0.318682653	0.295761795	0.085817954	0.265983993	0.29260878	0.151664687	0.248105516	0.189317526	0.254192886	0.194584103	0.430430555	0.292577274	0.27024912	1	0.378613006	0.676795645	0.419660248	PFD5
0.075010949	0.133514099	0.034841386	0.035008102	0.003093752	0	0.285024175	0.42501435	0.675038481	0.500465341	0.97729351	1	0.873517045	0.726317083	0.617627586	0.364046306	0.30050796	0.284033023	0.314536294	0.547890271	0.654943706	0.357995793	0.630010063	0.630653	0.773058213	CDC5
0.225633174	0.900857884	0.369783155	0.084194284	1	0.388851562	0	0.391165018	0.6206986	0.657814184	0.431039074	0.353380197	0.324610552	0.555361213	0.251306448	0.272489907	0.580766151	0.338603121	0.368055239	0.029776325	0.357091378	0.830956324	0.226305892	0.145651199	0.391756405	YMR014W
0.03346182	0.097061377	0	0.10813846	0.2286824	0.048464722	0.082628464	0.159504855	0.437293039	0.684431944	0.8959005	1	0.990723844	0.930719494	0.758309944	0.578578018	0.383363327	0.346978955	0.199273285	0.315614557	0.465010917	0.424462266	0.72921659	0.636549622	0.764876687	YMR032W
0.589233932	0.736702312	0.690769504	0.640262088	0.660830265	0.751177871	0.656812818	0.640854808	0.57269567	0.553011581	0.884205649	0.584313754	0.691244282	0.765387566	0.855641491	0.757152348	1	0.823802059	0.606767605	0.724484485	0.714520635	0	0.20847133	0.327744063	0.620044784	MCM1
0.459494183	0.263529847	0	0.451585072	0.614480304	0.575439039	0.584920788	0.914328413	0.644014429	0.595778807	0.708429737	0.644812133	0.573488308	0.539116453	0.429533264	0.688410939	0.464514853	0.677687747	0.671845255	0.697814422	0.820260644	1	0.874229123	0.605190379	0.81038688	BUB2
1	0.181793369	0.137253158	0.152403789	0.17845203	0.187778773	0.232003256	0.36942632	0.316620755	0.19959056	0.188441069	0.318575685	0.253141562	0.063356203	0.053547751	0.103511978	0.084151666	0.172598212	0.091785845	0.229496326	0.24134229	0.095556316	0	0.120585206	0.127372833	CIK1
0.337917253	0.144382032	0.494743553	0.869450084	0.980362996	0.877004764	0.798779704	0.832092252	0.64945759	0.718630453	0.577615266	0	0.220560381	0.331012261	0.604935488	0.786318271	1	0.982064755	0.711142362	0.651497925	0.665329816	0.361383688	0.468574731	0.374215325	0.617786657	CLN1
1	0.744822037	0.708957877	0.745841387	0	0.324201036	0.162629303	0.07210364	0.534651503	0.907621636	0.098469724	0.360005691	0.62097086	0.802093252	0.625925026	0.593567581	0.650062593	0.574720871	0.451521378	0.440453358	0.233279554	0.262428866	0.405221841	0.435924789	0.484172414	HDF1
0	0.036142574	0.038613338	0.285682935	0.665947841	0.874457172	0.997300392	1	0.858960607	0.775765645	0.518494175	0.37469725	0.213825953	0.196413873	0.282125498	0.564742623	0.768759467	0.897430561	0.913910984	0.891107021	0.858739178	0.774775312	0.721704309	0.608862032	0.599164379	HHF2
0	0.083677663	0.176655292	0.320233263	0.63623132	0.82392344	1	0.906129476	0.883560216	0.666078271	0.510591791	0.311409462	0.223059749	0.110869973	0.305058526	0.493593895	0.667356504	0.899617185	0.925459292	0.923261254	0.813781708	0.588336082	0.64320958	0.581211875	0.463003189	HHT2
0.301862777	0.315898829	0	0.09185925	0.678111339	0.764279399	0.873327916	1	0.886273304	0.713409729	0.651547953	0.787943715	0.427402774	0.121580613	0.215800194	0.26376358	0.167494183	0.080741445	0.022540187	0.518216382	0.709193658	0.177581147	0.265612638	0.587164981	0.159177813	YDJ1
0	0.858727932	0.860209892	0.824223663	0.87132609	0.923300199	0.958499917	0.967067779	0.978850692	0.936529257	1	0.978280177	0.995803481	0.94189285	0.870681324	0.861983695	0.924132818	0.897584454	0.928903563	0.954370676	0.971417847	0.805762586	0.929367124	0.928683682	0.960482754	FKH2
0.124825735	0	0.474585202	0.857559041	1	0.920732213	0.792095683	0.617972679	0.606254993	0.623933754	0.389548072	0.276133993	0.327783334	0.543409336	0.646024124	0.820141151	0.727291303	0.692365442	0.693637225	0.718936833	0.6446822	0.701414102	0.626845037	0.470298881	0.596863228	RNH35
0.962651372	0.91590288	0.881399892	0.615404039	0.598409441	0.51649216	0.586133941	0.608281509	0.539786151	0.619173301	0.578240361	0.819741951	0.884496847	0.753194154	1	0.824720662	0.552247575	0.600409982	0.681882792	0.820739952	0.712594293	0	0.506406869	0.634960935	0.778695449	RAS2
0	0.068728701	0.522016484	0.879878526	0.951538059	1	0.682734083	0.620146187	0.684443447	0.302680844	0.116406267	0.083818844	0.074111071	0.292938853	0.454093284	0.740986926	0.790832839	0.771230489	0.586847069	0.358722548	0.412981714	0.42328221	0.357112824	0.338085417	0.336790324	POL1
1	0.983180563	0.848953547	0.538834418	0.318993029	0.117893573	0.039284741	0	0.05346875	0.109293014	0.048242566	0.282004535	0.566746008	0.60811669	0.722679385	0.66480759	0.430150364	0.325950523	0.250378814	0.252875387	0.111244387	0.444361789	0.358373421	0.716109678	0.58462764	MFA2
0.933637237	0.79863243	0.073164841	0.854709793	0.522593299	0.569792811	0.434815015	0.649025603	0.607992548	0.552760249	1	0.702659679	0.548954617	0.611720951	0.455732455	0.615850975	0.919269879	0.640470155	0.340997854	0.409755305	0.23872863	0.181914425	0.798944694	0.362385956	0	ALF1
0.7947434	0.684502564	0.218641164	0.765923173	0.654679122	0.933661816	0.814131475	0.724566371	0.934841988	0.831814403	0.916312589	0.952417841	0.764858101	1	0.987118533	0.789556816	0.888085202	0.74591138	0.597723994	0.813433175	0.770857539	0.246778001	0.416023958	0	0.528968295	APC1
1	0.910513975	0.679859203	0.418099196	0.325325829	0.246101653	0.206137999	0.168477126	0.217065005	0.180084411	0	0.109111911	0.263302077	0.584488043	0.643011769	0.630347805	0.524793718	0.44117924	0.345320039	0.229455752	0.208993558	0.127193772	0.039958177	0.216335523	0.419210989	CHS1
0.081201802	0	0.005673185	0.273029691	0.740830167	0.840064255	0.831190386	0.993997725	1	0.692022854	0.835442724	0.742097908	0.757873262	0.535822918	0.417314249	0.769231206	0.771778388	0.7853886	0.886438401	0.871829806	0.816042594	0.108793314	0.51944391	0.164980116	0.478855105	WHI3
0.318570733	0.842326687	0.692564486	0.65742091	0.535157645	0.618615659	0.007345014	0.678153112	0	0.853970978	0.849897731	0.850690036	0.756867877	0.659914803	0.561432813	0.379330774	1	0.770030921	0.59149086	0.593162855	0.765286663	0.772094814	0.790543413	0.694667941	0.702416244	RAD50
0	0.10644191	0.505689156	0.751603432	1	0.929882686	0.790708472	0.686039886	0.507654321	0.412628819	0.233451425	0.166010921	0.180467362	0.251843476	0.582849854	0.72407422	0.865252563	0.818923521	0.786374902	0.573028997	0.605543367	0.675282816	0.418683616	0.330551546	0.762379698	POL2
0.320386634	0.041438648	0.493850785	0.940552597	1	0.808969479	0.560841655	0.510180353	0.340274508	0.374756552	0	0.027842744	0.111400387	0.296986183	0.510996114	0.73916999	0.712307605	0.665710784	0.306722429	0.319975474	0.178012366	0.357201038	0.193874667	0.481906004	0.174519901	TOF1
0	0.101083814	0.77427617	1	0.996288571	0.832330719	0.820046083	0.816260405	0.753561471	0.591787299	0.439556544	0.341655877	0.296715697	0.376031124	0.625163832	0.788966953	0.739145967	0.755084546	0.750246664	0.717160295	0.621673361	0.463650447	0.474288347	0.478018116	0.462251782	PCL1
0.021885437	0	0.433700624	0.859230547	1	0.936067586	0.76081716	0.845381533	0.65057032	0.693578522	0.660872651	0.542409213	0.556106364	0.312744853	0.538219406	0.697372787	0.505519941	0.586703225	0.542111795	0.385465432	0.477803759	0.58389367	0.47000109	0.543785612	0.44469166	RFC3
0.454075643	0.367176546	1	0.901721787	0.569323795	0.314579619	0.529439827	0.371127372	0	0.230279273	0.703124621	0.631058539	0.738623847	0.533172101	0.524845274	0.460578184	0.457919313	0.189812023	0.135704576	0.047069618	0.304117107	0.166901685	0.41791151	0.516883205	0.553866998	CLA4
0.491276912	0.030780881	0	0.201701228	0.351964347	0.560848913	0.553311682	0.528772193	0.687670423	0.874343836	0.687669715	0.677838071	1	0.390884884	0.199121897	0.375667088	0.196878395	0.270614733	0.578972987	0.453016122	0.675368207	0.790594163	0.610899842	0.737974661	0.673696513	TRF5
0.065640507	0.412887103	0.722532874	0.754613642	1	0.800253526	0.560835679	0.500663063	0.353961001	0.215638146	0.121103586	0	0.262663893	0.430006253	0.667974506	0.826226601	0.832704773	0.471827195	0.657971563	0.532032464	0.317655548	0.735455084	0.402038528	0.516062397	0.621796845	STB1
0.096408574	0.164732541	0.553834794	0.783825714	1	0.935808673	0.867603357	0.671797501	0.473749578	0.311617856	0.23509358	0	0.179743123	0.36253022	0.660393681	0.760872361	0.909195157	0.798051771	0.791095931	0.68809605	0.55303009	0.532922487	0.534863477	0.447423378	0.400769757	RFA2
0.637868583	0.630639742	0.598647109	0.464624877	0.391157208	0.285134741	0.357879905	0.105802972	0.188592915	0.824142571	0	0.326871441	0.360962182	0.982271586	0.893993355	0.61578744	0.605430799	0.704853967	0.517175598	0.415035942	0.391231378	0.972386066	0.311203849	0.761720276	1	YNL325C
0.467718386	0.643900493	0.524157115	0.314549729	0	0.481232182	0.348481538	0.064845235	0.410125277	0.136232701	0.690632952	0.418938127	0.48921425	0.585093697	0.615429994	0.718796327	0.767603561	0.397139392	0.532501093	0.339426839	0.470072322	1	0.958887626	0.873004028	0.778341792	POP2
0.029241929	0	0.699392171	0.648715562	0.642323564	0.673537284	0.909285023	0.90576305	1	0.816287667	0.883453998	0.673627312	0.657397211	0.483088998	0.35580125	0.399047356	0.264093322	0.531388196	0.641733905	0.701065354	0.705910208	0.923034782	0.939474678	0.989200922	0.602904403	HTA3
0.347023424	0.221698182	0.275466401	0.476981021	0.098119169	0.531485095	0.71789301	0.726130783	0.737151778	0.678442128	0.484117406	0.778483292	0.673458558	1	0.742275442	0.690925365	0.701138777	0.726519515	0.552129517	0.735881265	0.577792507	0.130772758	0.002472141	0	0.259600729	GAL11
0.226480001	0	0.397293582	0.518564207	1	0.900724653	0.534769001	0.602110274	0.21956455	0.229243623	0.269228447	0.441813719	0.426248426	0.64523863	0.624330304	0.885204372	0.708930232	0.649046971	0.552775116	0.343714554	0.615222684	0.596939274	0.39173141	0.598227473	0.512790094	RFC4
0.933596181	1	0.905538065	0.884659258	0.824192856	0.8086532	0.752218064	0.92223456	0.745094588	0.662176436	0.729277925	0.694652703	0.704894427	0.648970633	0.663843923	0.623109823	0.525858497	0.68181339	0.72410201	0.757149683	0.729181424	0	0.337221597	0.200160302	0.587880156	RTS1
0	0.609755358	0.545708807	0.610094277	1	0.828674643	0.735757772	0.657925352	0.548202053	0.575254273	0.517818515	0.556927501	0.573295209	0.395917985	0.633093162	0.697262137	0.577023002	0.607165549	0.621995983	0.712584714	0.670814535	0.216740296	0.532821627	0.235098123	0.398666184	BUB3
0	0.18856772	0.87714835	0.996427265	1	0.667438583	0.426360786	0.420901389	0.270041425	0.327757512	0.141276873	0.044863108	0.047947454	0.251322018	0.475532785	0.542823395	0.600572665	0.485188006	0.409358661	0.346523154	0.403212345	0.428253911	0.313233118	0.369062261	0.373837318	DHS1
0.094590881	0	0.509145008	0.517778224	1	0.618867223	0.606439666	0.374065106	0.75392417	0.224691515	0.330853138	0.429985131	0.279805584	0.420807186	0.690942233	0.555776894	0.48470326	0.514231402	0.313925708	0.509663824	0.501201773	0.550653949	0.671110161	0.525386998	0.34954836	CKB2
0.345093361	0.364236262	0.106385844	0.050547755	0.019367443	0.041221178	0.058388862	0.335005113	0.661623657	0.815501049	0.953544397	0.973049562	1	0.803540259	0.590661004	0.683157525	0.270981496	0.027928598	0.123733701	0.295551029	0.559530351	0	0.372017116	0.454462327	0.554406232	ASE1
0.873905142	0.923694662	0.843764569	0.816242398	0.847748994	0.626786187	0.847745311	0.920067415	0.944028328	1	0.839949164	0.863287837	0.868845029	0.79252084	0.82101959	0.697038272	0.805937907	0.697627063	0.857627344	0.967902628	0.821588388	0	0.476034114	0.284259153	0.731317551	CKA2
0.05618836	0.024524311	0	0.362136897	0.576534408	0.823742479	0.943523985	0.933694385	1	0.658333304	0.643377853	0.548394453	0.134523967	0.047203958	0.161273131	0.37231705	0.666966093	0.741466337	0.673895019	0.570412514	0.710466396	0.805267987	0.720637716	0.443898116	0.424463417	YOR073W
0.305242294	0.314730447	1	0.457328642	0.442723094	0.349373096	0.293795723	0.435006164	0.230098664	0.34330156	0.335588586	0.070446003	0.037147598	0.052705212	0	0.099539917	0.348578425	0.360910147	0.392458149	0.263916606	0.253855954	0.277723683	0.145806781	0.102577162	0.25334606	YOR080W
0.413204211	0.274609074	0.228891932	0.570791021	0.911629221	1	0.78747662	0.644567459	0.628831568	0.270103808	0.470962764	0	0.116153075	0.511165574	0.61931526	0.520422915	0.781152793	0.581489687	0.72080806	0.784807097	0.572544259	0.377066841	0.278487111	0.244851106	0.166359237	YOR083W
0.390627557	0.609195729	0.311545179	0	0.296348931	0.371513443	0.587622602	0.756219649	0.73470066	0.834940053	0.823007951	1	0.819799609	0.791947011	0.628582974	0.362751334	0.416505518	0.379628936	0.729585387	0.61096366	0.617712486	0.317897494	0.546676142	0.604023322	0.686392957	RAS1
0.257989512	0.479378446	0.661438623	0.975547158	0.945234736	1	0.754175457	0.718276473	0.778786625	0.555773346	0.448962349	0.469340365	0.355403234	0.317362859	0.457484393	0.719832795	0.884863769	0.840024696	0.773063993	0.559270671	0.685282748	0	0.32055388	0.311738477	0.424904357	SLK19
0.700187161	0.666843423	0.761147732	0.554892133	0.893759377	0.830862215	0.885637027	0.868261998	0.869917375	0.828186509	0.967193257	0.934966925	1	0.937142332	0.866630199	0.870752164	0.845401626	0.767425421	0.802081422	0.969350097	0.9111984	0	0.427034477	0.238900613	0.605429196	RFC1
0.242237862	0.139078557	0.171015362	0.266783674	0.179676374	0	0.184759216	0.224146729	0.218815	0.347193689	0.179547505	0.250336929	0.204477286	0.27360794	1	0.27778988	0.317668001	0.29376647	0.291480739	0.306220416	0.23842725	0.422415333	0.25874632	0.324267129	0.300234474	APC5
0.035093318	0.072235522	0.032814686	0	0.689469261	0.587615714	0.851445304	0.811089254	1	0.750402201	0.707625345	0.407197685	0.339128105	0.059847968	0.138345076	0.164418567	0.086438966	0.613323267	0.386481131	0.552665022	0.547981536	0.146578327	0.556020421	0.354604617	0.4523735	MYO2
0	0.622769904	0.68050493	1	0.972001236	0.928418623	0.69479286	0.946246622	0.74299815	0.646149959	0.765890526	0.644319521	0.607076092	0.485267374	0.583998797	0.68649658	0.9758346	0.894954237	0.899563966	0.688885698	0.60602553	0.850646574	0.671050928	0.72697291	0.653471385	RAD17
0.603590776	0.646582037	0.742676596	0.805367474	0.940177005	0.992611733	0.983563918	0.950130998	1	0.986785413	0.848415561	0.877950119	0.703744628	0.785305076	0	0.797882954	0.909416863	0.926966613	0.844541681	0.908977965	0.905699122	0.708986905	0.824955504	0.780668846	0.743672749	YOR372C
0.403835793	0.56305762	0.706625843	0.681123589	1	0.817552643	0.438958567	0.514999001	0.331422149	0.378036494	0.498501407	0.34267241	0.432828135	0	0.526526299	0.288193575	0.573761676	0.797650642	0.749098707	0.569708677	0.606987493	0.114481731	0.478789602	0.388952432	0.204250617	CHL1
0.69552018	0.299270047	0.564838657	0.266454144	0.356860123	0	0.191947609	0.11044158	0.270910791	0.130001591	0.489969817	0.288393314	0.590403899	0.510802949	0.706926539	0.528924838	0.375614941	0.480038893	0.268705072	0.713981653	0.723303301	0.740273594	0.802492191	0.816156774	1	PHO85
0.024247755	0	0.22906622	0.532028457	0.76405718	0.929614666	0.966382307	1	0.887073033	0.769736381	0.721826272	0.617316963	0.396859826	0.362021434	0.292236494	0.544337544	0.720221926	0.843250506	0.869192783	0.832679585	0.885881685	0.64468648	0.757715313	0.54950814	0.574791919	HHO1
0	0.186803885	0.776957344	0.857156807	1	0.847283189	0.631234254	0.455722704	0.380161616	0.315921963	0.066929812	0.084668125	0.029958676	0.272965259	0.602880061	0.679974101	0.634545882	0.584487949	0.438948571	0.486684489	0.486721551	0.007194569	0.249879698	0.198838004	0.323098923	RAD53
0.28577558	0.342459909	0	0.445697868	0.768781681	0.606810459	0.639739935	0.511106504	0.601335873	0.289790967	0.603173189	0.810149537	1	0.789460684	0.945028935	0.644601307	0.959458867	0.705443298	0.843376328	0.80704828	0.744122128	0.482958147	0.620316112	0.383806338	0.625627629	BEM4
0.483784755	0.281852264	0.925170557	0.726381899	1	0.718373695	0.421788091	0.72832191	0.201941964	0.201145882	0.567913759	0.607084883	0.549780891	0.157840696	0.220746719	0.379730042	0.700728991	0.434464598	0.375554819	0.351381034	0.444769967	0.062616722	0.188879759	0.025213456	0	DDC1
1	0.792133774	0.95680541	0.370397842	0.521539556	0.322876852	0.318866287	0.34696436	0.393901769	0.191369916	0.108011486	0.333002526	0.657676848	0.458069944	0.397521579	0.32842043	0.09116944	0.222768391	0.371390229	0.483497418	0.304849949	0	0.173469677	0.867946754	0.389082288	PKA3
0.393660601	0.203074087	0.618212274	0.860331925	1	0.885920147	0.702326535	0.838551653	0.702476591	0.707518999	0.457447224	0.447109389	0.446288573	0.264729418	0.409338144	0.555125436	0.638597822	0.695240845	0.675455268	0.601804734	0.688433784	0.750025151	0.08654619	0	0.129494904	IPL1
0.137257405	0.173147525	0.159016713	0.119601273	0.067873486	0	0.168987195	0.281516344	0.480612917	0.689027302	0.839305877	1	0.997450654	0.774157077	0.766428247	0.537606261	0.287516401	0.173338598	0.204698607	0.37718445	0.467054884	0.271450881	0.547445159	0.585222151	0.726776412	IQG1
0.954200261	0.427015662	0.466651829	0.709847946	0.386877836	0.244414388	0.372121107	0.538545429	0.62075309	0.853897671	1	0.605561108	0.505901357	0.599204864	0.779497475	0.564700748	0.715690319	0.593147755	0.672433824	0.809418731	0.677407222	0	0.460593779	0.415838447	0.716442088	HFI1
0.203664908	0.070487141	0.501797153	0.836723811	1	0.854603726	0.75922263	0.713206063	0.517020729	0.453255223	0.299640863	0.099546061	0	0.217856469	0.580727244	0.790283118	0.783943411	0.856542085	0.857304483	0.761565372	0.71410534	0.40822783	0.444627359	0.372164542	0.417917925	CLN2
0.230368012	0.068913955	0.334058077	0.677561074	0.185100397	0.384401068	0.234645499	0.418072709	0.451629513	0.40412784	0.054315925	0.342143222	0.715376312	0.088003375	0.095417557	0.102120809	0.147198525	0.211516027	0.08766282	0.26956027	0	0.464649886	0.24744793	1	0.260337605	YPR007C
0.60455894	0.733569914	1	0.873013033	0.819862502	0.432738017	0.334070358	0.157888548	0.020249449	0.072871539	0.671328409	0.769349766	0.947567635	0.981472738	0.93594547	0.875020556	0.828295263	0.460712202	0.359123669	0.344254768	0.513152155	0	0.565379646	0.605298341	0.792030083	CDC54
0.180088069	0	0.105051339	0.197440001	0.163564881	0.210861282	0.331225768	0.512686536	0.728726044	0.871539527	0.982062696	1	0.950608995	0.907405986	0.727039129	0.495946202	0.410498675	0.368764803	0.483187388	0.582262293	0.739633539	0.290876284	0.526082681	0.468736293	0.697306058	CLB2
0.27138028	0.084680277	0.561787881	0.897929503	1	0.965500521	0.614275804	0.546745713	0.43004956	0.410396245	0.327997675	0	0.113733918	0.334142231	0.536608707	0.795001033	0.862989784	0.682635446	0.638423808	0.504849335	0.494032656	0.759293548	0.393050432	0.440960816	0.487050034	CTF4
1	0.852771886	0.80040323	0.804712208	0.858449996	0.875785115	0.892731687	0.882369391	0.889732931	0	0.815198478	0.797303694	0.769914373	0.754546728	0.767521254	0.777054223	0.825987837	0.841876006	0.87269184	0.882024309	0.851427654	0.776667437	0.783552355	0.742075628	0.780725096	KAR3
0.082007649	0.218584633	0.76436841	0.953814429	1	0.697225124	0.51967402	0.381009223	0.247580543	0.2321723	0	0.097512078	0.050096512	0.316835067	0.624751618	0.596067574	0.582402342	0.437023524	0.523001366	0.347301759	0.305726467	0.591822226	0.263003453	0.264612628	0.522629665	DPB2
0.32823714	0.511082105	0.549004523	0.499893163	0.624806504	0.730219731	0.778403196	0.723138121	0.663085726	0.569665906	0.706107991	0.413964353	0.62756414	0.701657473	0.665259202	0.739581124	0.718283127	0.523350541	0.958380128	0.974259247	1	0	0.563795372	0.190325619	0.774140753	CCR4
0	0.017489874	0.166709171	0.779220743	0.86702023	0.944847575	0.881856781	0.82792027	0.788557625	1	0.758570578	0.49174758	0.220777413	0.249824474	0.109171625	0.216763878	0.765129785	0.772655564	0.788588734	0.582572261	0.565997557	0.36011521	0.378352039	0.23756322	0.382270424	LTE1
0.671858425	0.905834528	0.919949387	0.591930122	0.204446222	0.190506264	0.17173027	0.277785866	0.14109792	0.399347661	0.680722597	0.7076587	0.877121646	1	0.759628088	0.538492221	0.525225167	0.200942573	0.238947163	0	0.255937361	0.150046088	0.427034441	0.403910061	0.707232414	CLN3
1	0.246566603	0.118337384	0	0.375648858	0.219676015	0.098554457	0.266439189	0.187223633	0.428959687	0.95762986	0.575040596	0.789207093	0.470544713	0.414072221	0.877009556	0.421202297	0.077506616	0.475797388	0.743852615	0.764273413	0.017622834	0.777788051	0.906834778	0.871072533	CDC24
0	0.150218599	0.351773205	0.702527596	1	0.590563527	0.508736284	0.456995248	0.493192041	0.406578526	0.338849514	0.418678003	0.277332057	0.395195593	0.201633052	0.620259661	0.319046918	0.442423378	0.386639783	0.219820769	0.541695315	0.049551236	0.203887002	0.484365116	0.492216373	SPI6
0.563882621	0.404084484	0.500121054	0.244973039	0.007526143	0.331693246	0.390944554	0.236181558	0	0.459810907	0.41183604	0.622220873	0.663754048	0.398374656	0.420096897	0.157868569	0.541094996	0.135625277	0.543709454	0.360383062	0.516312619	1	0.577133803	0.689505981	0.90465418	CDC15
0	0.037897522	0.089978161	0.282297424	0.592820212	0.871718604	1	0.93515412	0.837652707	0.703060728	0.528052933	0.385176498	0.202150788	0.09553055	0.149339578	0.423742	0.708941349	0.870229938	0.863064311	0.838757029	0.75474571	0.72722851	0.586336965	0.585761859	0.536246479	HTB2
0	0.032910747	0.051479528	0.277819561	0.618011464	0.872262675	0.99827866	1	0.959553923	0.829360523	0.604541979	0.468294283	0.294406561	0.146568243	0.206736875	0.50893636	0.689792957	0.880718367	0.9422045	0.893546976	0.853043651	0.771699872	0.729972759	0.758961756	0.587390809	HTA2
0.045172427	0.207974354	0.492321151	0.109553578	0.024463102	0.279165443	0.443032481	0.555696333	1	0	0.587905445	0.616061423	0.476601538	0.480435282	0.310515847	0.33644495	0.141140426	0.331829865	0.253544702	0.207722002	0.150835355	0.995516725	0.792053789	0.671701114	0.109743226	YBL006C
0.386538626	0.511821105	0.869560745	0.831643792	0.827682923	0.463983784	0.152592596	0.21884748	0.041283276	0	0.438393181	0.825764305	1	0.865756782	0.845380339	0.827684364	0.424537832	0.461418551	0.250943801	0.207068326	0.253132375	0.208120342	0.38448599	0.517132051	0.563971594	MCM2
0.190603967	0.214005291	0.720547619	1	0.957863679	0.831281703	0.604191896	0.557775217	0.345779123	0.442930156	0.158403809	0	0.147406381	0.326423331	0.418154875	0.642917534	0.718590876	0.821986091	0.539880244	0.266444578	0.377971765	0.185337135	0.24832569	0.208392959	0.456110543	POL12
0.394959125	0.500324453	0.688773828	0.486425522	0.808746473	0.958429489	0.938846024	1	0.638735442	0.790102058	0.621807491	0.68238881	0.890014966	0.822665433	0.669436998	0.838398915	0.917559534	0.978211006	0.833947908	0.793328311	0.743284391	0	0.528093629	0.350483247	0.768965665	YBL051C
0.655543543	0.458596911	0.563806909	0.451310532	0.501172499	0	0.215618424	0.296034731	0.200154376	0.411892679	0.545537668	0.575644977	0.778070281	0.811975418	0.9434964	0.665332402	0.792558248	0.589084598	0.6199238	0.64691796	0.732791578	0.1992671	0.751699678	0.687893664	1	SHP1
0.322813294	0.015400955	0	0.622721417	0.896542379	0.997838268	0.979801868	1	0.911284466	0.806757606	0.62871743	0.495079449	0.137105239	0.357445246	0.272895795	0.453731233	0.412315843	0.625434676	0.687152346	0.624276771	0.564606543	0.882437468	0.436291136	0.808300503	0.4504456	KIP1
0	0.591364229	0.575236135	0.580621844	0.382999822	0.419420606	0.621632331	0.711044078	0.732271764	0.543265732	0.861855058	0.642031784	0.704377664	0.648660456	0.502452369	0.371133193	0.814567904	0.617716547	0.388798713	0.786765714	0.616387545	0.569593596	0.635520962	0.48571089	1	CDC27
0.725847064	0.610921023	0.631504262	0.599179792	0.504022654	0.290556805	0.557045079	0.665024746	0.871412126	1	0.421663979	0.777285379	0.733352195	0.294736078	0.339729215	0.647618742	0	0.319115461	0.528687229	0.70944165	0.797539874	0.068848353	0.641737308	0.408926304	0.538845314	TEL1
0	0.112097562	0.06078046	0.297121651	0.652946382	0.880359851	1	0.999770707	0.890165231	0.740719999	0.549334522	0.405647555	0.285411716	0.211216444	0.305636301	0.571030776	0.752490568	0.860457684	0.917507508	0.883872806	0.826606484	0.749514736	0.651484856	0.661744606	0.532750423	HHF1
0.013999245	0	0.075798304	0.196395193	0.637656916	0.888479197	0.982109023	1	0.815865223	0.627581032	0.440009365	0.292674696	0.164912541	0.090450237	0.163671239	0.473322627	0.741071236	0.90193854	0.925534152	0.855716577	0.785020607	0.656173533	0.585005136	0.618214902	0.491508325	HHT1
0.099661303	0.022320078	0	0.008433163	0.015121159	0.085708177	0.147931227	0.234306916	0.519174408	0.750988977	0.901444371	0.997128703	1	0.976898356	0.74222074	0.570850425	0.372404379	0.221108638	0.30417968	0.318700958	0.57087937	0.615395246	0.816016141	0.797656475	0.885767608	CHS2
0.133780443	0.280072288	0.558234408	0.710092325	0	0.22909431	0.319508984	0.246136639	0.596174131	0.994163961	0.552200438	0.524435676	0.543262296	0.181111858	0.632376878	0.525411943	0.967274887	0.48525482	0.865369781	1	0.646917975	0.282214007	0.832905162	0.511452189	0.52724953	SPT7
0	0.323706804	0.524338386	0.7977124	1	0.834032759	0.643915744	0.740860034	0.578643362	0.567784256	0.420745456	0.385312235	0.43915492	0.453242171	0.694882603	0.626767297	0.769876004	0.7171512	0.704430873	0.687618083	0.612432266	0.7333249	0.436056026	0.389743101	0.614637773	RFC5
0.141899306	0.142992968	0.688024027	0.855574954	1	0.963503776	0.761585701	0.638598327	0.549965957	0.585971244	0.13368882	0.047422039	0	0.306934065	0.569143456	0.735753459	0.701666399	0.738344342	0.564126232	0.462433545	0.380279255	0.685242783	0.459446087	0.576850047	0.369023865	POL30
