# Supplementary material for: Discovery of Possible Gene Relationships through the Application of Self-Organizing Maps to DNA Microarray Databases
Source: PLoS One. 2014 Apr 3;9(4):e93233. doi: 10.1371/journal.pone.0093233 (PMC3974722; doi:10.1371/journal.pone.0093233)
Supplement: Dataset S5 — The alpha38 database. SOM Toolbox data file corresponding to the alpha38 database with expression values scaled to the range [0,1]. (DATA) [file pone.0093233.s005.data]

25
#n 0min_G1	5min_G1	10min_G1	15min_G1	20min_G1	25min_S	30min_S	35min_S	40min_S	45min_S	50min_G2	55min_G2	60min_M	65min_G1	70min_G1	75min_G1	80min_S	85min_S	90min_S	95min_S	100min_S	105min_S	110min_S	115min_G2	120min_M
0.603484548	0.725028772	0.690094413	0.744777705	0.663000661	0.825819902	0.874125619	0.946901958	0.846777482	0.822325698	0.71929371	0.760154518	0.805180619	0.83967704	0.921116631	0.910346005	0.940872088	0.890834597	0.916270641	1	0.859241991	0	0.708239954	0.735969935	0.81463192	CCR4
0.308467146	0.119694074	0.112962232	0.641854412	0.904938194	0.865928411	1	0.399921906	0.66581197	0.733694274	0.777167652	0.449807681	0.496115252	0.379847129	0.260825083	0.515480389	0.33761923	0.562990754	0.594946839	0.708254495	0.639709435	0	0.466982551	0.292078642	0.35942898	LTE1
0.302116213	1	0.276455783	0.240227608	0.140516775	0.110999771	0.15472759	0.197583164	0.175086725	0.189473323	0.212331239	0.251116078	0.275166339	0.291713804	0.260551545	0.210635438	0.183586284	0.14523093	0.133454839	0.168715453	0.15344922	0	0.15235605	0.181967162	0.208762112	CLN3
0.020402123	0.463669083	0.30993808	0.346370154	0	0.089958439	0.084864469	0.354447098	0.54432615	0.719909138	0.775609322	0.804448397	0.784969637	0.656887606	0.545060672	0.469962405	0.426030126	0.461835013	0.309857109	0.487451787	0.674371898	0.595449597	0.682860118	1	0.750154098	CDC24
0.793518586	0.967615909	0.956050789	0.936640171	0.94136652	0.947813302	0.965087019	0.96213448	0.922623993	0.940630726	0.962942104	0.967868054	0	0.988040797	0.986901587	0.955818836	0.944763409	0.966730309	0.954946541	0.94646604	0.955834204	0.947545158	0.967873625	1	0.977258153	CDC15
0.053208212	0	0.081614834	0.272925379	0.630188026	0.887950263	1	0.92430975	0.830369764	0.661989292	0.495898588	0.309619109	0.20744515	0.132048093	0.210479321	0.432277049	0.752665481	0.846848074	0.923509752	0.864718253	0.799363532	0.641255922	0.681364594	0.627857939	0.520413597	HTB2
0.108552628	0.028008574	0	0.24282858	0.633722281	0.880154927	1	0.894957078	0.886305198	0.72130785	0.530634432	0.356152256	0.162855331	0.118763996	0.210430096	0.483743116	0.751901158	0.89897734	0.914883741	0.881368897	0.862870702	0.762259735	0.718550592	0.66050737	0.593554004	HTA2
0	0.619377317	0.673643395	0.411860989	0.493813037	0.621901037	0.515235329	0.526752848	0.692158344	0.494535554	0.573327359	0.479200475	0.415092495	0.615654394	0.545400047	0.696251339	0.45833159	0.535706552	0.603389358	0.652013993	0.649928272	1	0.781120975	0.916226986	0.669751993	YBL006C
0.37460862	0.394710793	0.852328661	0.915709732	0.718447503	0.237917722	0	0.062453296	0.068556877	0.230651513	0.185329572	0.63281919	0.772196478	0.850001742	1	0.814334444	0.602313747	0.493448892	0.152079422	0.158847605	0.177744066	0.279922262	0.320701255	0.515953173	0.574562564	MCM2
0.56949052	0.231668094	0.738104053	0.965308967	1	0.896589628	0.665593857	0.713730158	0.449197838	0.228835655	0.107848552	0	0.160109562	0.405009026	0.589821283	0.713640876	0.65233526	0.640417317	0.514024628	0.48909353	0.46199329	0.241678539	0.29804002	0.321276078	0.29967038	POL12
0.804700568	0.700430269	0.791007171	0.824606307	0.776721955	0.846349576	0.983859525	0.889183296	0.907220077	0.871911857	0.862560121	0.906433573	1	0.834952593	0.849943036	0.895924107	0.869968145	0.881875942	0.852869013	0.847222346	0.91304447	0	0.6162063	0.624776625	0.75395696	YBL051C
1	0.585863139	0.448126473	0.391175566	0.313379171	0.287598343	0.259038404	0.159705401	0.270515848	0.321703272	0.415111863	0.496666027	0.613232209	0.607852534	0.71608948	0.688141238	0.572930755	0.485733747	0.535919459	0.482355291	0.610012529	0	0.629128164	0.526749058	0.65850764	SHP1
0.673194139	0.188435956	0.252183481	0.20365158	0.62198117	0.854566011	0.919813671	1	0.933327779	0.665216897	0.651654329	0.537338065	0.183233521	0	0.17693519	0.534383543	0.692155576	0.637608293	0.567090034	0.815640079	0.632291262	0.325424137	0.564138289	0.427583123	0.442652265	KIP1
0.497018752	0	0.206499907	0.409130582	0.133849659	0.463360484	0.584657052	0.675298966	0.816306069	0.684091174	1	0.868295633	0.783640794	0.851720058	0.571174588	0.062591631	0.057279895	0.385138316	0.586277281	0.864619597	0.616915715	0.303510929	0.755411068	0.285528149	0.667829112	CDC27
0.67436878	0.24202716	0.483130522	0.405248523	0.467163979	0.331334297	0.169720126	0.397994067	0.723361447	0.89904378	0.662558168	0.489057752	0.399734392	0.350107904	0.516658907	0.327153693	0.321503575	0.157857432	0.592430456	0.483049314	1	0	0.673752267	0.763117533	0.416317809	TEL1
0.385744727	0.346895613	0.237558092	0.152207602	0.180190661	0.094919488	0.159948277	0.132997011	1	0.229269004	0.173330505	0.152030125	0.104080071	0.106674544	0.208452837	0	0.116150492	0.14736507	0.116615758	0.140597653	0.138613607	0.203993953	0.092599142	0.257897066	0.133213607	ROX3
0.0626471	0	0.087725565	0.32670732	0.698629036	0.947023512	1	0.919208657	0.866348423	0.725573555	0.573010728	0.395547169	0.279866895	0.199915554	0.309880383	0.556806208	0.807712683	0.894831606	0.919674424	0.893614399	0.863613782	0.760579637	0.701111035	0.661273736	0.58604203	HHF1
0.052372039	0	0.037510687	0.163652728	0.627472154	0.902226664	1	0.898344973	0.803852574	0.637008672	0.405879066	0.247889601	0.148933585	0.072184443	0.136388013	0.380412009	0.736640777	0.878362054	0.925446633	0.850622061	0.810761744	0.544995311	0.607060419	0.601874474	0.50594497	HHT1
0.282244634	0.089148866	0	0.022030578	0.090269785	0.065146836	0.14530205	0.308247606	0.51188344	0.732884307	0.916886184	0.980295219	1	0.91809635	0.790309757	0.614630864	0.454274647	0.349738305	0.260930677	0.388852318	0.581044918	0.403863514	0.794354183	0.794935826	0.854363094	CHS2
1	0.522631621	0	0.28649489	0.278553988	0.625657425	0.77425325	0.686327776	0.704748202	0.655456299	0.802056805	0.852320477	0.569745597	0.72549355	0.877626046	0.676516725	0.599647847	0.756739686	0.759721152	0.775574145	0.785330132	0.436980878	0.887259665	0.979902914	0.63465381	SPT7
0.502870433	0.312568026	0.579664491	0.837044446	1	0.938457538	0.862460394	0.665662019	0.665487635	0.58464268	0.592720346	0.51815273	0.634262792	0.683421778	0.735557671	0.716700604	0.702817625	0.787046204	0.637004266	0.72229751	0.704527569	0	0.429745928	0.41161573	0.5142775	RFC5
0.345035349	0.242121517	0.754328926	1	0.999969442	0.927703999	0.759638316	0.646255557	0.462650658	0.407014465	0.223518198	0	0.02777401	0.322511225	0.567759213	0.636325448	0.751688232	0.636804094	0.610688017	0.568926297	0.526996017	0.799598463	0.4867384	0.561154853	0.431681251	POL30
0.484419814	0	0.382408491	0.603147366	0.740502443	0.899210136	0.824505694	1	0.711383321	0.574652978	0.557460301	0.243062158	0.371991024	0.225971375	0.214650629	0.877623332	0.417478677	0.605040796	0.670105567	0.529260052	0.689622614	0.065401236	0.419690951	0.140331386	0.319524922	CYC8
0.730573209	0.665337118	0.337266382	0.705665945	0.659183507	0.6476911	0.525798206	0.194941655	0.501375373	0.841470944	0.69470397	0.718942041	0.852494744	0.509019109	0.572271812	0.448157536	0.391036904	0.45901354	0.391398855	0.471758711	0.829549674	0	0.879886075	1	0.697366515	ESR1
0.872591786	0.829192479	0.666119805	0.723530988	0.482587293	0.126817528	0	0.108637906	0.421218158	0.445553283	0.65183517	0.711676644	0.626444925	0.870299781	0.751800691	0.64989233	0.540688068	0.302736778	0.29990024	0.236413506	0.352289708	1	0.545898853	0.617469746	0.767667369	BEM1
0.584198092	0.600897902	0.95380896	0.905371186	0.613249173	0.332403507	0.259955723	0.324955033	0.296296703	0.397575941	0.640728443	0.841148848	1	0.971853095	0.953185576	0.863963762	0.735788892	0.564388307	0.46376788	0.430789177	0.472677939	0	0.579521738	0.685390205	0.804478632	CDC47
0.39330299	1	0.819600319	0.879776329	0.620588465	0.476445481	0.506288764	0.561436025	0.198151924	0.259959916	0	0.169280027	0.151444569	0.164658482	0.172407639	0.186411426	0.275441901	0.263852998	0.215800438	0.230895703	0.008587462	0.566298155	0.236152776	0.350114362	0.319059538	YBR214W
0.206246405	0	0.265690363	0.304175083	0.517927748	0.539845808	0.616594484	0.671262907	0.805244285	0.54219282	0.43635498	0.3175947	0.222454585	0.303616449	0.359901261	0.324478603	0.495718674	0.433034637	0.460179347	0.445509181	0.453791441	1	0.654073051	0.66838574	0.439840629	DUT1
0	0.393872549	0.327073455	0.36267889	0.402496821	0.366923636	0.314871686	0.273203206	0.066626415	0.179573118	0.201631956	0.401229827	0.182008445	0.196096752	0.125242192	0.255020158	0.141113871	0.182550615	0.347936531	0.194647551	0.215177066	1	0.331777351	0.681832334	0.195919343	DPB3
0.434721711	0.110945224	0	0.138176324	0.301828474	0.633083098	0.887686535	0.529498568	0.739080943	0.686632256	0.536701719	0.79070861	0.521231982	0.071878838	0.387526	0.361806576	0.138651884	0.583311373	0.608389504	0.684095074	1	0.196788522	0.593573888	0.284234154	0.510911087	SNF5
0	0.199107332	0.093636057	0.16203875	0.254566434	0.402447559	0.515764351	0.680865812	0.75790842	1	0.975764124	0.994757118	0.896997663	0.87951214	0.616539204	0.406725362	0.292920332	0.493722204	0.652289209	0.732442974	0.888508343	0.261750869	0.47209696	0.209811561	0.662547116	BUD3
0.548397058	0.39685839	0.159492218	0.302165502	0.085217769	0.128629749	0.541534511	1	0.538782103	0.580583369	0.759684829	0.592575301	0.737273486	0.543411878	0.208578001	0.063181742	0.280629669	0.439602131	0	0.560920131	0.422489911	0.206851683	0.327949504	0.34510378	0.460991739	YCL016C
0.26008892	0.212168546	0.477231165	0.82390091	1	0.880719893	0.647243027	0.493843055	0.443054955	0.354103066	0.260362396	0.019601932	0	0.237483616	0.441184243	0.735734594	0.664607152	0.643446543	0.503466072	0.484433027	0.34432574	0.480034051	0.201348247	0.112809779	0.311750615	YCL061C
0	0.417865637	0.607306687	0.819614494	0.929683761	0.953900618	0.862742029	1	0.852090477	0.736913608	0.668383564	0.484354173	0.275126854	0.494532351	0.68086718	0.825549825	0.944552376	0.90265104	0.733298097	0.853652274	0.236115425	0.606471269	0.56689756	0.465893991	0.602654435	HCM1
0.552481544	0.541362217	0.859114442	0.68257053	0.531645086	0.802885556	0.856388935	1	0.963271775	0.862438797	0.905966035	0.708661948	0.543840639	0.444442442	0.21741167	0.114193507	0.256691282	0.41442275	0.855101794	0.788042487	0.813853052	0	0.599026448	0.43196477	0.371182821	SCC3
0.019217345	0	0.60269772	0.948184534	1	0.904376435	0.705899916	0.624382126	0.51304584	0.391398997	0.32109742	0.182030012	0.111304202	0.314567608	0.624560324	0.782612754	0.738496972	0.694004893	0.625175791	0.575049319	0.553032298	0.724510226	0.497028291	0.462880215	0.456620587	MCD1
0.502931357	0.201465932	0.515150572	0.356352888	0.285487619	0	0.187983748	0.38390272	0.404007627	0.449143111	0.421214449	0.457448733	0.591170111	0.401205629	0.323905238	0.069937357	0.182700673	0.248152233	0.202134643	0.115428939	0.388976786	0.914362003	0.714920098	1	0.841803319	APC11
0	0.700940865	0.836186289	0.877560144	0.965410189	0.754832054	0.82745272	0.931158452	0.992453156	0.904991069	0.738951023	0.664068202	0.573668462	0.793977339	0.932494251	0.432588957	1	0.809881627	0.834563839	0.878665163	0.859135692	0.343597222	0.956650225	0.496256363	0.712475228	CDC7
0.771211863	0.672156622	0.407620719	0.528035271	0.672977648	0.53487647	0.679911889	0.756270339	0	0.601440148	0.745567217	0.558311013	0.622754737	0.796391717	1	0.735007506	0.832353497	0.908006727	0.642275929	0.583592009	0.622452166	0.900365156	0.472483617	0.517560579	0.732307737	SIT4
0.59009689	0	0.056563441	0.250898763	0.253939167	0.438345076	0.656957422	0.610599841	0.738413808	0.797151965	0.625132598	0.499823124	0.460604451	0.352397544	0.051985565	0.419186162	0.440051674	0.681249654	0.648904953	0.689502702	1	0.21729185	0.538716372	0.296824525	0.545874736	MBP1
0.580385416	0.404694256	0	0.244247797	0.510700845	0.456154018	0.649384803	0.790427406	1	0.9374479	0.878855936	0.765578108	0.686753196	0.544083311	0.417419537	0.435690451	0.542258816	0.548137139	0.698105287	0.815692015	0.988286954	0.741828009	0.616024196	0.368083865	0.53823568	YDL074C
0.462473884	0.442273293	0.715237892	1	0.997685541	0.840979742	0.800783621	0.635643117	0.477231009	0.620947123	0.522593839	0.471906003	0.361526463	0.43055509	0.53871136	0.709712006	0.705116488	0.676693945	0.615812405	0.568448698	0.699152124	0	0.560683086	0.425355109	0.473383911	DUN1
0.09462486	0	0.46762953	0.933276279	1	0.925327985	0.613327393	0.457934602	0.318675867	0.239458464	0.153627143	0.106469021	0.144036018	0.293099681	0.485780976	0.682680239	0.600036288	0.465918654	0.569893707	0.380744855	0.413314885	0.247036777	0.305569707	0.09462062	0.224603104	CDC2
1	0.797174703	0.838430999	0.626254766	0.614206319	0.373052795	0.400985131	0.322270587	0.390371433	0.19425078	0.081553258	0	0.057824097	0.054898654	0.155743474	0.103965503	0.248219294	0.182152538	0.265926414	0.293099563	0.219680225	0.519567974	0.29544488	0.285253551	0.190164908	RDI1
0.508144419	0	0.405604674	0.59207666	0.773413547	0.910706014	1	0.971626194	0.846946217	0.821446952	0.696486182	0.591585434	0.499194958	0.522204799	0.568097578	0.586819436	0.80741647	0.832189918	0.905385777	0.915230051	0.979322186	0.123251235	0.620381108	0.561082113	0.470496339	CLB3
0.311481174	0.248495882	0.64720056	0.982051781	1	0.912084713	0.693264459	0.526205978	0.42099666	0.322847871	0	0.156263638	0.13832856	0.314195237	0.649271304	0.757369055	0.705536137	0.635709993	0.566336195	0.504197616	0.467842543	0.415428801	0.37461508	0.213793569	0.340913038	CDC9
0	0.069619093	0.079959336	0.115576447	0.103384321	0.207320603	0.099848439	0.236321932	0.218086076	0.201145494	0.141947577	0.247355256	0.637315236	0.921865411	1	0.858149987	0.739114342	0.611027527	0.40623477	0.342786126	0.318806091	0.441789187	0.297729518	0.56708273	0.637817241	PCL9
0.740718636	0.773997315	0.904072326	0.762502372	0.67262924	0.607108621	0.547197632	0.72589047	0.595289383	0.746997057	0.870912597	0.79336868	0.897944942	0.948411159	1	0.805617581	0.801498797	0.75692405	0.763498586	0.668188094	0.743037094	0	0.592842594	0.518824239	0.809080066	PPH22
0.733702033	0.54772697	0.590368576	0.53800455	0.579526715	0.643827273	0.638408578	0.963683407	0.850452037	0.863080647	0.877160722	0.81614831	0.804483361	0.987829267	0.776371502	0.872186551	0.820992857	0.813176826	0.853077942	0.879716667	1	0	0.801458008	0.768549872	0.822303487	YDL224C
0.791903066	0.348008546	0.801437159	1	0.995781035	0.846207771	0.809032025	0.775019733	0.63531564	0.474820598	0.594798308	0.398655915	0.525703653	0.467529449	0.566575455	0.735559161	0.748620247	0.744553107	0.685315133	0.516962012	0.744148585	0.058486204	0.26416959	0	0.400905687	DBF4
0.77945423	0.938546941	0.958384202	0.906503243	0.776018281	0.761311331	0.896805402	0.927154544	0.803933296	0.848123652	0.775033242	0.85240325	0.862844099	1	0.89491993	0.774934557	0.701380908	0.629867524	0.542774435	0.683070789	0.80273063	0.016547001	0.232986474	0	0.558229042	CDC34
0.337636933	0.091733703	0.285449289	0.747480889	1	0.91020523	0.813569334	0.779425186	0.844778538	0.57123108	0.946522862	0.613538087	0.548990992	0.692866596	0.221543083	0.708522718	0.70440762	0.911983083	0.416685841	0.468781367	0.70051403	0	0.658146489	0.813602461	0.266099175	FOB1
0.622808435	0.572734574	0.793729623	0.894840747	0.985494406	1	0.992082139	0.923257797	0.885312206	0.857796783	0.784562007	0.540068782	0.436897296	0	0.701526886	0.784550598	0.856300417	0.909731981	0.926179265	0.912484125	0.918934896	0.851787429	0.807826275	0.706491998	0.687253792	PDS1
0.240218022	0.522608054	0.495182885	0.166259099	0.849742209	0.932572603	1	0.310527456	0.707613802	0.738742843	0.769469591	0.73108384	0.584839894	0.479943184	0.707912514	0.583327715	0.781968027	0.827068581	0.733132315	0.554372233	0.714662834	0	0.647930758	0.303656688	0.534564609	APC4
0.617453734	0.179929515	0.137026695	0	0.335648089	0.212697109	0.383220618	0.375742862	0.699256011	0.456542255	0.471948348	0.38491455	0.379619855	0.376479495	0.684988139	0.364835374	0.55834757	0.288567391	0.245134744	0.342984004	0.443259045	1	0.754836766	0.565125589	0.359023871	YDR121W
0.912421889	0.915329716	0.748875419	0.708234521	0.803289507	0.890478181	0.855767043	0.69957246	0.756633043	0.868861862	0.937929236	0.877072087	1	0.872049517	0.92513859	0.96824898	0.878210293	0.665910376	0.805546758	0.798048868	0.913757965	0	0.597851059	0.373214917	0.717116895	HPR1
0.183096531	0	0.096723781	0.130340401	0.172397836	0.152684125	0.263926511	0.58064616	0.728807818	0.838495365	1	0.967031357	0.954803414	0.743880287	0.626280727	0.448188224	0.381178166	0.176264785	0.275612013	0.558184015	0.6469547	0.35743845	0.714962794	0.60298944	0.768424766	SWI5
1	0.2676539	0.127342629	0.161828271	0.432254968	0.282389125	0.399137176	0.170805409	0.296095296	0.399476328	0.663518065	0.389407546	0.418225367	0.43386782	0.48881395	0.47398207	0.332959527	0.228833073	0	0.173535103	0.48166952	0.331152017	0.213732261	0.112702321	0.423873641	SAC3
0.753730034	0.43651919	0.412898613	0.752715512	1	0.784166004	0.780232226	0.579115291	0.578139341	0.620168075	0.814167063	0.576607162	0.609751272	0.467912246	0.500848807	0.672740487	0.585875718	0.575104221	0.558103353	0.612830329	0.734317185	0	0.567746143	0.552550879	0.674358041	RAD9
0.111757843	0	0.045596627	0.199499907	0.576865291	0.848340578	1	0.941818791	0.840881651	0.640589518	0.420037378	0.2500995	0.147317922	0.065412163	0.148786192	0.392839185	0.760447527	0.844622609	0.887970411	0.854006521	0.79528895	0.73949799	0.648407682	0.663968936	0.55768827	HTB1
0.035327679	0.032519641	0	0.234275778	0.641041854	0.898079259	1	0.894093859	0.863442157	0.714682594	0.529789672	0.343026875	0.178464538	0.088828224	0.198737997	0.430317538	0.756330157	0.897585736	0.924777975	0.844920862	0.798418266	0.704815953	0.692930466	0.630191012	0.535141446	HTA1
0.454529986	0.679146271	0.560505369	0.176825405	0.446765867	0.799208343	0.769203782	0.762560864	0.620594065	0.560002776	0.526973293	0.591493253	0.288300488	0.67272499	0.538503708	0.6356289	0.955906539	0.959726062	0.713947996	1	0.266477708	0.711950927	0.395442843	0	0.502752887	YDR247W
0.189370539	0.583801321	0.606913302	0.600635652	0.44902414	0.400251406	0.402273071	0.18004435	0	0.32186158	0.161596491	0.422185703	0.536618958	0.18414325	0.515918661	0.489204668	0.605313367	0.154994288	0.506418373	0.251075484	0.652485128	0.724817539	0.651285982	1	0.716044621	SKP1
0.188575807	0.470690559	0.752221474	0.589486824	0.509893273	0.600910618	0	0.560823597	0.417122228	0.52822587	1	0.698029535	0.344015661	0.415109867	0.29301834	0.470442548	0.38232002	0.262250656	0.369792802	0.170825089	0.499680748	0.493092244	0.549892539	0.839198975	0.590385925	YDR359C
1	0.409358558	0.255796428	0.211215183	0.453439475	0.451508469	0.215228323	0.044570343	0.565722669	0.454553259	0.603403139	0.280138467	0.498637356	0.40868402	0.324906397	0.350407661	0.507871337	0.400749616	0.433472881	0.427022701	0.686324269	0	0.468805361	0.262895689	0.399417219	CDC40
1	0.631682229	0.456947215	0.38235744	0.483606386	0.430332814	0.337752773	0.564703224	0.355816937	0.726130146	0.77433862	0.731052613	0.887943474	0.457986679	0.001315715	0.122965273	0.031913716	0.03460562	0.254077067	0	0.896892874	0.488083324	0.406654292	0.45168071	0.495085695	RAD30
0.989790194	1	0.950186542	0.832793348	0.590081264	0.348839923	0.209506667	0.176370994	0.160938247	0.117889285	0.066963633	0.140430713	0.104871513	0.143941865	0.160200892	0.112622145	0.099264948	0.112995048	0	0.00913771	0.061837557	0.181194043	0.118360556	0.254149448	0.222268919	MFA1
0.698410972	0.364824747	0.494494331	0.885339548	1	0.79832372	0.573612056	0.334497619	0.314008762	0.358506268	0.416437412	0.357511758	0.358444508	0.38750118	0.610073581	0.648370767	0.576410443	0.534598036	0.488766895	0.49882533	0.908512841	0.259204985	0.237414394	0	0.213825874	YDR532C
0.413587419	0.573103323	1	0.919042307	0.521931751	0.258969194	0.075055051	0.023839563	0	0.042986537	0.225410815	0.458338098	0.739032229	0.908360727	0.988056001	0.908157995	0.644311484	0.480319625	0.242116343	0.197017822	0.032063865	0.410400764	0.437981928	0.647870444	0.600111925	MCM3
0.946147564	0.512109968	0.517746287	0	0.303274356	0.284200767	0.599354847	0.802323884	0.948905639	0.706271382	0.678667994	0.658459094	0.433319242	0.71377445	0.615326098	0.302820131	0.544211058	0.517134195	0.625308339	0.830403426	0.476038323	0.874355002	0.736634133	1	0.723889533	YEL044W
0.410207603	0	0.66893507	0.643776733	0.87939258	0.959332921	0.882785322	0.98024287	0.9765274	0.876057442	0.796000337	0.569998946	0.25545637	0.146101915	0.260569673	0.493648901	0.650489561	0.838431342	0.813076531	0.943306042	1	0.364219468	0.536210694	0.285573057	0.495399967	CIN8
0.023169683	0.0539378	0.026879663	0	0.011439133	0.011954528	0.045874673	0.061537587	0.055207352	0.077429324	0.080353924	0.083542709	0.077068236	0.025686044	0.052643475	0.016637116	0.041892615	0.031639706	1	0.054859982	0.027560729	0.047437956	0.059892197	0.048312704	0.045161008	YER049W
0.050904432	0	0.741221379	1	0.999561565	0.911254856	0.720195553	0.651642609	0.474837424	0.407755893	0.184165774	0.071182515	0.066855992	0.314796463	0.649702132	0.793948332	0.797315378	0.676574363	0.618062893	0.593556599	0.535503001	0.321578125	0.36315207	0.335401004	0.392905091	RNR1
0.235612082	0.13702068	0.711316176	0.905728375	1	0.773905697	0.580491942	0.515663308	0.380611798	0.250245121	0.242679275	0.208608339	0.227071628	0.519898402	0.665223088	0.813117438	0.714847359	0.600711771	0.373195396	0.425805358	0.124744671	0	0.227896912	0.242674322	0.459550431	SWI4
1	0.576344627	0.544482609	0.182895291	0.558263156	0.334414217	0.523957952	0.712900778	0.84951592	0.68193328	0.664928286	0.668182889	0.504327152	0.525304453	0.39483546	0.305399839	0.488144892	0.554100949	0.868648282	0.875718533	0.556388727	0.143071034	0.558401065	0	0.493300914	YER116C
0.841646407	0.394938915	0.322655151	0.37020413	0.545717743	0.693072688	0.797256979	0.730405795	0.749899043	0.875815914	0.690192648	0.672797847	0.809770873	0.688800914	0.632865538	0.679633398	0.5971559	0.694432445	0.620690171	0.708749996	1	0	0.77275508	0.459795933	0.636973576	UBP3
0.948151769	0.729744983	0.909985322	0.977830484	0.902272951	0.89410314	0.848331108	0.67214304	0.63502426	0.844734029	0.923372887	0.873973708	0.922115559	0.782633956	0.625169019	0.616090115	0.713874313	0.758301588	0.828170125	0.770439413	1	0	0.849303635	0.825732765	0.45834974	RAD24
0	0.102371338	0.473704453	0.920397885	1	0.87314634	0.616006633	0.199146775	0.322441815	0.386956601	0.27700229	0.099124972	0.049854974	0.286167998	0.446985472	0.646835328	0.637800922	0.534404234	0.442485707	0.393609824	0.412448115	0.278962159	0.246389588	0.16850506	0.2526263	SMC1
0.718249139	0.198577251	0	0.149790054	0.268858839	0.395141671	0.609235409	0.787685098	0.684697211	0.90408999	1	0.740756475	0.622474178	0.549253004	0.549798809	0.374250549	0.481774019	0.387994057	0.670061375	0.648939435	0.938145894	0.604716911	0.725110219	0.607322496	0.649164856	CDC14
1	0.805462681	0.824079094	0.839615495	0.864259272	0.846396293	0.838610619	0.859177506	0.87208936	0.820746805	0.821687269	0.837493003	0	0.796678125	0.815485411	0.779720176	0.844353911	0.819553317	0.831860854	0.854565988	0.844865828	0.909251645	0.846717491	0.89846809	0.849752783	CDC26
0.721638504	0.580307785	0.498378283	0.454657434	0.112485627	0.257223575	0.248199641	0.368766857	0.417528683	0.124001233	0.47194834	0.606963361	0.57852866	0.563454328	0.483481221	0.300522196	0.045253128	0	0.570134355	0.35115401	0.753419011	0.844893215	0.748611373	1	0.56718899	CDH1
0	0.363670009	0.303822798	0.370172715	0.324639302	0.411806803	0.395383489	0.575884545	0.704377029	0.390388094	0.454658428	0.510987025	0.399427543	0.182766739	0.114503266	0.309778982	0.477441163	0.285977713	0.369344302	0.491526358	0.445507988	1	0.889258615	0.87081455	0.58206954	CKB1
0.829205633	0.526068881	0.506756138	0.230382335	0.247716379	0.382599364	0.33982227	0.981967653	0.659595298	0.628285922	1	0.845148068	0.669362098	0.780452205	0.327510484	0.695077667	0.760733884	0.536551002	0.612095815	0.620086555	0.22693006	0.086955331	0	0.559501602	0.503362855	YGL056C
0.558145236	0.250550188	0.482799018	0.754858791	0.7122189	0.611938277	0.634250656	0.686459371	0.753988793	0.869646933	1	0.959380234	0.908511723	0.884063345	0.763511579	0.700870239	0.668098968	0.489981319	0.712363383	0.623958982	0.811699945	0	0.639375958	0.649697321	0.638825231	RCS1
0.220692097	0.164996148	0	0.288919186	0.443571674	0.228229912	0.435241808	0.149085714	0.627190631	1	0.757282727	0.663142502	0.582098347	0.231412221	0.475597441	0.133847755	0.179394583	0.286038081	0.354943597	0.137373501	0.791709891	0.526900743	0.395072006	0.374233449	0.29384987	MAD1
0.690792684	0.549960307	0.513812208	0.4754575	0.423440599	0.417650197	0.361945861	0	0.638301092	0.706435862	0.838381513	0.982373346	1	0.93158689	0.829612545	0.662200633	0.600825167	0.544190207	0.452516508	0.513568275	0.588328561	0.450917971	0.797845398	0.850089941	0.890452283	CDC20
1	0.747971797	0.592736623	0.639165945	0.678528386	0.546743806	0.5366525	0.595494329	0.729484365	0.781935211	0.8267771	0.899136305	0.906257	0.867083025	0.844544966	0.596671223	0.595572054	0.731628162	0.801087479	0.70776174	0.949957059	0	0.579281812	0.354789289	0.65021315	CDC55
0.293768213	0.228844633	0.710651943	1	0.61047933	0.330162509	0.101712697	0.026421574	0	0.327675453	0.596451436	0.61871283	0.844389854	0.857245192	0.759305858	0.799385671	0.580626726	0.40033894	0.232736493	0.220462731	0.239014764	0.244673014	0.423174445	0.429395756	0.604470965	MCM6
0.751717999	0.321985213	0.060971982	0	0.433633742	0.723254058	0.811390245	1	0.879080476	0.787205045	0.752562332	0.551465155	0.360743352	0.356956437	0.3359018	0.204176939	0.488067447	0.830487262	0.812969533	0.759685549	0.539860303	0.131054683	0.528869111	0.478955325	0.453016181	KIP3
0.550892539	0.533785812	0.576778852	0.40128704	0.556123907	0.36032993	0.358199021	0.593410141	0.676439099	0.402720234	0.447356085	0.465766234	0.322564564	0.63826487	0.604540393	1	0.683907743	0.620241235	0.610238669	0.520960546	0.320204201	0.075766187	0.596860037	0	0.520956238	PRP18
0.103900082	0	0.263272873	0.568323523	0.473830683	0.373948516	0.22094018	0.247850433	0.112825063	0.11795977	0.071445466	0.072081985	0.01029518	0.488139525	0.814897946	1	0.803533286	0.866252337	0.749296903	0.650610913	0.435989766	0.228166062	0.042016116	0.008062458	0.190641306	BUD9
0.357955745	0.230269496	0.118930587	0.2416084	0	0.313074008	0.273028284	0.43235874	0.326495588	0.468963945	0.69369744	0.945355032	0.877684859	0.465338788	0.510688669	0.396577739	0.355108852	0.352183584	0.366890683	0.360338652	0.69792227	0.721194423	0.927406894	1	0.68607009	RSC1
0.217292691	0.209920098	0.121630915	0.017603574	0.367696514	0.163596755	0.084635105	0	0.099991137	0.025652732	0.152196706	0.186316285	0.116387489	0.032302593	0.227493132	0.017860252	0.188603727	0.187403755	0.122108204	0.081875012	0.122537072	1	0.499288696	0.832917628	0.269259149	SPT4
0.552405999	0.073805917	0.241164495	0	0.054768379	0.073091702	0.246173307	0.637687912	0.415472829	0.24119346	0.459629482	0.354305652	0.12956165	0.216868661	0.269972582	0.11367257	0.230071345	0.399158424	0.159211132	0.428237872	0.154846582	1	0.511409046	0.762964684	0.501959542	PAC10
0.626906765	0.739387136	0.77899711	0.530990255	0.411756237	0.086695516	0	0.088445803	0.161249171	0.335207438	0.548755986	0.780223476	1	0.845167602	0.738058438	0.501464375	0.408236838	0.252004183	0.213268782	0.132431373	0.253610134	0.536656535	0.395618754	0.523497095	0.593626007	DBF2
0.237499797	0.187584547	0.163000875	0.401650621	0.749330455	0.851017261	1	0.997611518	0.973959114	0.933449936	0.896833823	0.768347424	0.347223787	0.223697038	0.096537868	0.509747325	0.488563683	0.868653724	0.826823508	0.856401294	0.957462233	0	0.615505893	0.422063224	0.340341009	ESP1
0.846890904	0.569266925	0.025413279	0.126888887	0.052112287	0.208882764	0.442500945	0.360748846	0.649447963	0.560471816	0.437008878	0.577773146	0.322057245	0.820781583	0.365467966	0.385301369	0.430488839	0.194634371	0.426545718	0.481847801	1	0	0.220509887	0.236501674	0.261757824	SRB5
0.060331317	0	0.147338912	0.229218158	0.227328016	0.252709209	0.330059915	0.584920827	0.776425823	0.962023114	1	0.978042315	0.845137616	0.785388308	0.653599412	0.526766674	0.416722127	0.391576176	0.437319719	0.617785068	0.816373686	0.676974695	0.833346234	0.852282073	0.782139427	CLB1
0.370317158	0.108604911	0.729886225	0.936137165	1	0.665383277	0.435747569	0.422033244	0.370966912	0.106488513	0.237413804	0.05978737	0.036606046	0.231311818	0.619329039	0.783964349	0.661892945	0.626510085	0.334052517	0.7134286	0.389197792	0.18636623	0.264448798	0	0.261343872	CLB6
0	0.906436546	0.822126045	0.797000987	0.801578792	0.900637162	0.830028625	1	0.905252618	0.804083218	0.762393199	0.768059928	0.61589185	0.641257788	0.682763573	0.703915439	0.662420518	0.744229811	0.599210236	0.8114783	0.151536011	0.995949319	0.679667216	0.781636961	0.734380048	RNR4
0.883933006	0.858821993	0.866678774	0.97227254	0.984988649	1	0.965430827	0.926340581	0.892602208	0.917377422	0.889761855	0	0.865766406	0.781242624	0.824333782	0.900124484	0.912552531	0.931565104	0.940527975	0.937106582	0.943064893	0.92956429	0.898804617	0.822388545	0.866230498	BUB1
0.710753366	0.843387521	0.801828148	0.988147282	0.882312423	0.954830215	1	0.647554903	0.790078099	0.77188634	0.884195131	0.719613313	0.913534058	0.820844443	0.839542205	0.953717579	0.953714698	0.963490692	0.882058434	0.904955502	0.955818788	0.780971375	0.743544171	0	0.886671592	YGR225W
0.917853205	0.141830657	0.348932064	0.017377707	0.162829523	0	0.189575061	0.428505031	0.21707554	0.193583332	0.463400537	0.596427659	0.969141356	0.917339847	0.772873666	0.830599588	0.912655327	0.513965765	0.150820921	0.238776507	0.312225119	0.191577544	0.824482709	1	0.890809764	YGR230W
0.3020007	0.137429979	0.079378545	0	0.138303085	0.108419585	0.044882623	0.372059334	0.199983289	0.150554518	0.20262908	0.210250893	0.083655219	0.229040825	0.277885605	0.144792134	0.32883349	0.064859016	0.060188904	0.234392728	0.281337551	1	0.396052402	0.558153557	0.362863371	YGR262C
0.340828073	0.163927921	0.220085919	0.28515353	0.713685011	0.022021334	0	0.493124102	0.411565325	0.76330087	0.878525231	1	0.996063092	0.784797989	0.724945794	0.503428835	0.345705113	0.290142988	0.196653917	0.358129892	0.63730001	0.40559017	0.798838733	0.611482626	0.734567669	MYO1
0.839097081	0.408294302	0.399347885	0.204789415	0.508241116	0.757721427	0.818522372	0.995306092	0.897407666	0.466813651	0.597148559	0.346097148	0.42963972	0.643426769	0.767191548	1	0.781598336	0.853560632	0.698708864	0.64358751	0.789647051	0	0.505353029	0.631619597	0.649585396	SBE22
0.208423871	0.307592844	0.189633841	0.241182921	0.329780992	0.473755289	0.496123665	0.494508853	0.493688699	0.444263763	0.360616685	1	0.324852049	0.446239848	0.204716454	0.130319423	0.228251176	0.308139774	0.387737237	0.496266167	0.473337846	0	0.201496425	0.181419871	0.24412091	CDC12
0.854667357	0.717675749	0.529458885	0.440725031	0.389346418	0.098739997	0	0.170019738	0.280997515	0.526372598	0.719759254	0.905852516	1	0.871944498	0.766869453	0.62550494	0.511704817	0.335985592	0.149348459	0.180802483	0.322702777	0.478870822	0.68510642	0.747320105	0.736381481	SPO12
0.699395463	0.368127625	0.668854953	0.865528465	1	0.908116311	0.778448756	0.582064146	0.614920562	0.708316071	0.652290573	0.583633781	0.632815351	0.53444365	0.618419174	0.887563979	0.868737107	0.859554322	0.785110401	0.742276973	0.899365336	0	0.513832441	0.346357498	0.709167496	KEL1
0.065832844	0.222986519	0.207584364	0.015322565	0.136582755	0.265381641	0.263572581	0.261398241	0.174806185	0.183694113	0.222399009	0.165544754	0	0.126330265	0.160583654	0.000650509	0.182644068	0.174908769	0.197934346	0.159324302	0.147098517	1	0.195519526	0.236672731	0.00482218	DNA2
0.225465416	0.692491497	0.230177595	1	0.357397747	0.606215829	0.697358643	0.687482254	0.801630573	0.566601053	0.684513434	0.480204382	0.21904866	0.124228308	0	0.466254968	0.21098253	0.246718081	0.256426651	0.641598356	0.374620242	0.516722513	0.427904188	0.246413747	0.129753648	CDC23
0.46324013	0.209870154	0.5984628	0.858720748	1	0.904194465	0.774036732	0.519049646	0.3993965	0.382050078	0.20303421	0	0.033125766	0.20117477	0.402524795	0.705233883	0.667879078	0.612717207	0.569787172	0.571202301	0.461364511	0.044846973	0.252936068	0.155956905	0.272453511	IRR1
0.298654367	1	0.972776143	0.736003826	0.394317508	0.284702083	0.140077797	0.288581599	0.309524095	0.396461332	0.38362699	0.658378621	0.573048161	0.788623106	0.792429834	0.834747543	0.76680494	0.622793596	0.740000975	0.638241036	0.475073839	0	0.550599584	0.593228678	0.78153158	SRA1
0.876426758	0.801948103	0.894580521	0.993103755	1	0.960353562	0.937176225	0.891642034	0.839831979	0.871842998	0.820984361	0.126379272	0.872358871	0.783085679	0.868034438	0.936645866	0.923079272	0.887836007	0.886191756	0.875561407	0.882731544	0	0.829549763	0.849441404	0.822834817	RNR3
0.321674512	0.290375476	0.267478576	0.133567045	0.141810132	0	0.092547033	0.322987173	0.515519726	0.70524622	0.865386831	1	0.855519495	0.731381019	0.642450151	0.539079333	0.391855821	0.078721969	0.217781318	0.341822205	0.487861551	0.68033083	0.766998307	0.787446706	0.691505153	MOB1
0.309123272	0.104371937	0	0.075146505	0.306094801	0.598022702	0.876307924	0.905107721	0.940952934	0.995813494	1	0.879944531	0.721777159	0.499075339	0.378813009	0.380218079	0.446250344	0.563353765	0.900905208	0.83947252	0.992337547	0.506017117	0.748566576	0.706220262	0.616644059	FKH1
0.381497171	0.095350504	0.550863668	0.911199982	1	0.916481918	0.854659445	0.741891485	0.608449806	0.511269519	0.34047841	0.147050309	0	0.157180329	0.576165682	0.87359893	0.907148917	0.895714127	0.921556976	0.850310232	0.732998222	0.098156633	0.53504728	0.339010675	0.435736994	SRO4
0.221376163	0.361676455	0.108437789	0.255361944	0.468732807	0.550923903	0.446123513	0.507001536	0.57679002	0.523333833	0.858470168	0.362421404	0.055932398	0.403815843	0.390129246	0.389129609	0.533626491	0.625185691	0.206659704	0.484623403	0	1	0.268113717	0.130544421	0.365172706	DNA43
0.258333153	0.873784599	0.961299299	0.671645084	0.405791975	0.539034757	0.419303136	0.479531892	0.251471004	0.460015349	0.506352646	0.374835377	0.397620426	0.521108718	0.468667267	0.477833426	0.486061398	0.288221525	0.329301285	0.452728399	0	1	0.75682961	0.858084605	0.749904516	IMP2'
0.580020891	0	0.466607567	0.76703722	0.533218576	0.861619185	0.530550811	0.45857406	0.327290763	0.213527799	0.045061101	0.206532287	0.072269419	0.176914294	0.424073973	0.545005293	0.530846462	0.329742758	1	0.321793957	0.411042951	0.002096513	0.428946134	0.706877369	0.181682378	PRI1
1	0.300347509	0.165037951	0.008028896	0.159827245	0.229682967	0.335434641	0.282294925	0.627378515	0.099389002	0.377402425	0.146391754	0.134585982	0.199771164	0.012277363	0.146348346	0.325653571	0	0.392694849	0.142251564	0.132522369	0.026449602	0.333024318	0.359664152	0.07353628	YIR025W
0.597134515	0.730385821	0.730902745	0.73483213	0.669439385	0.733250713	0.746927158	0.803747377	0.882435679	0.82525466	0.730346439	0.702866368	0.856342641	0.884722175	0.87930014	1	0.901261087	0.869130563	0.880154909	0.823188709	0.784587195	0	0.57655157	0.336010843	0.752729277	CYR1
0.734218615	0.479896674	0.620964876	0.338287784	0.507899428	0.758883133	0.84852361	1	0.950284706	0.663710409	0.392940802	0.167142715	0.13514739	0.093926569	0.021430151	0	0.338105568	0.143275413	0.14307623	0.232788816	0.241241599	0.60643862	0.479500083	0.752726343	0.254881263	RNR2
0.607795291	0.575169623	0.723514545	0.524773777	0.507418565	0.469763355	0.465072282	0.689263871	0.554782827	0.601226872	0	0.57171693	0.116636144	0.691813647	0.624457425	0.410995097	0.527871467	0.484145643	0.345269474	0.520418405	0.604848482	1	0.354553708	0.715999348	0.455247653	MAD2
0.118077144	0	0.444369778	0.918490328	1	0.859508632	0.701657727	0.471226784	0.325615892	0.006997642	0.095207163	0.068583407	0.061326235	0.278892485	0.521766877	0.627948241	0.695261806	0.599408345	0.499823063	0.415055832	0.390812561	0.210287451	0.287905763	0.123446781	0.27064825	SMC3
0.256237548	0.418267822	0.299020479	0.301930076	0.657526326	0.686494927	0.629252773	0.677645824	0.832839077	0.94758134	1	0.985333819	0.904902704	0.929882441	0.847898564	0.71868798	0.669097977	0.718288391	0.506340048	0.795647628	0.872894781	0	0.532700506	0.061132604	0.644712381	YJL076W
0.89887872	0.678591824	0.763520048	0.901740458	0.984473494	0.893470559	1	0.563701402	0.594448206	0.611951669	0.504725269	0.726500197	0.837722267	0.658754975	0.714294659	0.757999004	0.840658947	0.906841606	0.71562173	0.877687107	0.889904452	0	0.721117817	0.706653886	0.694243272	DPB11
0.347686104	0.159299333	0.715294406	0.921149944	1	0.855327269	0.62997585	0.524762591	0.411209454	0.239223968	0.019203602	0	0.049245934	0.335631832	0.593970459	0.701444124	0.677104653	0.636890724	0.461742394	0.376834698	0.34340451	0.513768844	0.355222108	0.234028805	0.29011865	ASF1
0.109813278	0.217333129	0.274227182	0.275407124	0.352428381	0.373392814	0.381370838	0.305288339	0.280225886	0.33758485	0.236033614	0.314842066	0.55894817	0.329367006	0.307721952	0.312055717	0.219232797	0.348099223	0.19426331	0.229110034	0.102452191	1	0.053304881	0	0.124126871	SPT10
1	0.642243242	0.151307107	0.119155645	0.055690247	0	0.011668054	0.003177984	0.06714054	0.053547838	0.116245266	0.255394968	0.420109602	0.635054995	0.707414429	0.657320881	0.486933351	0.348214498	0.183470948	0.118381124	0.109968445	0.142707587	0.327524397	0.551647429	0.639533158	FAR1
0.153984915	0.304701114	0.386150778	0.385222986	0.259495111	0.145394939	0.12031636	0.092761769	0	0.122321915	0.099685863	0.285449705	0.20958682	0.250204839	0.286867925	0.181231748	0.208921495	0.214269784	0.227490114	0.106504297	0.160095826	1	0.154966704	0.198279371	0.288873643	SRA3
0.293852633	0.128547811	0.394060546	0.653688457	0.833187749	0.924421198	1	0.845041271	0.861558491	0.607371333	0.52112137	0.281424542	0	0.182211715	0.478776993	0.523340304	0.698782001	0.632688717	0.822008327	0.66816645	0.571363012	0.958195157	0.548635227	0.214006707	0.591164358	RFA3
0.324562689	0	0.363828463	0.748715765	0.991641001	1	0.843243632	0.774475654	0.693581139	0.542128024	0.401247588	0.257587871	0.211779559	0.287481277	0.483306376	0.66424553	0.864819197	0.873699086	0.820089854	0.754199538	0.745355296	0.542713107	0.614000324	0.526708524	0.485882388	SWE1
0.481495791	0.291503344	0.437958912	0.487338452	0.56074512	0.04277827	0.319959473	0	0.101877811	0.369988781	0.288554486	0.544952257	0.742684782	0.593292471	0.530809966	0.317375973	0.460730473	0.287609063	0.237964266	0.323547624	0.612669612	0.920222356	0.483277303	1	0.489651109	YJL188C
0	0.204117801	1	0.822287512	0.573248808	0.332338821	0.295615317	0.55206266	0.558776954	0.551253555	0.563733354	0.650911427	0.857419214	0.976186595	0.96582923	0.816254287	0.710327242	0.468424248	0.444324346	0.527442243	0.534063138	0.120819831	0.671640781	0.685911995	0.760551394	CDC6
0.483568486	0.066096328	0.50344203	0.957397509	1	0.911456239	0.718502167	0.50993524	0.465085624	0.415112729	0.202642979	0.167348766	0.158566264	0.373015638	0.659694478	0.848966926	0.611410743	0.524288566	0.64962134	0.483679625	0.594513076	0	0.242099166	0.211828405	0.373997681	HYS2
0.498603376	0.545378903	0.624822502	0.843065085	1	0.888298763	0.76908408	0.520369946	0.546556847	0.62262149	0.434122243	0.419393075	0.263509378	0.519034457	0.688940201	0.815958351	0.800444252	0.801656848	0.671003586	0.629052228	0.660400833	0	0.446257147	0.324284776	0.456113322	POL32
0.650921289	0.131435494	0	0.268346467	0.503406122	0.649997623	0.693296119	1	0.766083268	0.890886435	0.72866487	0.964708658	0.667167693	0.536125086	0.309812981	0.243766527	0.369193099	0.225757883	0.626147057	0.61382608	0.659850444	0.555201663	0.726205012	0.683000014	0.500858558	YJR046W
0.750063877	0.554814116	0.367081054	0.835138259	0.812358135	0.94513727	0.978928224	0.947584361	0.756112366	1	0.800750015	0.697681302	0	0.733729234	0.599791259	0.70799619	0.734532908	0.911375576	0.946444285	0.940633334	0.795904336	0.519599574	0.487568035	0.46707688	0.554115589	YJR053W
0.517995516	0	0.126923895	0.647742898	0.249365625	0.585808314	0.119862374	0.099905021	0.180491169	1	0.564829469	0.760619138	0.438926844	0.29298665	0.385163334	0.607660995	0.484815794	0.09287399	0.666517855	0.564258367	0.742674537	0.317019313	0.812983596	0.686505663	0.763549507	TOR1
0.528653224	0.057884999	0	0.264960661	0.247611033	0.648529183	1	0.891607624	0.940566909	0.878354597	0.845638281	0.862449073	0.658288598	0.230946528	0.194486082	0.29105766	0.456066284	0.48164736	0.901056179	0.744981569	0.964993269	0.690418705	0.917222346	0.678619795	0.506557639	CDC11
0.382557188	0.24390432	0.238816369	0	0.302193423	0.339684487	0.43292835	0.626764021	0.784677989	0.931013776	0.966091141	1	0.956096301	0.855787332	0.728020874	0.615943299	0.491871808	0.512140959	0.583498393	0.693230546	0.837665537	0.638459013	0.885548596	0.796369729	0.840796805	BUD4
0.633208669	0.253948545	0.355538039	0.328997381	0.361437546	0.497224829	0.392649478	0	1	0.803373278	0.671665341	0.762077429	0.459196664	0.427078648	0.674040791	0.610858279	0.661870051	0.52074948	0.655772456	0.711078858	0.921756432	0.45202525	0.807620669	0.712213726	0.595803023	CDC16
0.1476457	0.138348818	0.65991671	0.996067593	1	0.841700519	0.673917225	0.437155244	0.320031917	0.293472278	0.078382612	0	0.066059343	0.313352591	0.56647094	0.729120582	0.673481412	0.549037164	0.408803211	0.413843089	0.446243507	0.146624952	0.349603864	0.22897243	0.308113279	PRI2
0.444594239	0.168757185	0.116115466	0.241947959	0.419838735	0.573120433	0.581130058	0.621534263	0.670378365	0.770659502	0.631823334	0.559514738	0.289062858	0	0.079085154	0.273334322	0.405725294	0.448503303	0.523567985	0.615640329	0.767695101	1	0.627657875	0.589453306	0.501581909	ELM1
0.097192675	0.907588365	0.557668283	0.902023741	0.820497059	0.903186888	0.712528399	0.895919446	0.613387445	0.960874987	0.938003287	0.871211423	0.909058734	0.866773338	0.740322595	1	0.524934693	0.492318113	0.338060728	0.677079784	0.462353572	0	0.592065924	0.332656544	0.629584144	YKL054C
0.290686692	0.296425058	0.731152073	1	0.948338996	0.852480894	0.632953691	0.506266045	0.641216584	0.517400146	0.45630832	0.167933008	0	0.157893882	0.411737049	0.34148933	0.436901795	0.399085544	0.406287544	0.31538253	0.491571318	0.508086615	0.376764162	0.333602093	0.231512188	MIF2
0.147107001	0.073914378	0.330832098	0.701454299	0.956858877	1	0.806488168	0.798477279	0.676107377	0.535068845	0.446143128	0.230702131	0	0.249095056	0.489166859	0.728612227	0.770117396	0.794204546	0.705610863	0.658133777	0.662429178	0.772873821	0.416560959	0.38149694	0.396864461	HSL1
0.155673026	0.032757837	0.574529364	0.804335954	1	0.876721774	0.719095198	0.518104484	0.466372947	0.292179499	0.167595622	0	0.076618859	0.329419663	0.6353659	0.746642158	0.76793287	0.700450477	0.617921078	0.516372338	0.49363016	0.416938404	0.364215903	0.298275045	0.319770986	RAD27
0.733746662	0.466471972	0.367773483	0.42912821	0.13711199	0.026443562	0.037020201	0.059415929	0.21573467	0.639242229	0.81281712	0.901319011	1	0.827413367	0.677304144	0.711768522	0.252748895	0.229121199	0.327443141	0.512391048	0.803389463	0	0.901789351	0.773850203	0.761284181	TOR2
0	0.153566677	0.564243908	0.82866114	1	0.898820774	0.795048773	0.659137657	0.580786813	0.50602891	0.380459987	0.251476929	0.410096056	0.505975415	0.817718226	0.937635084	0.895917031	0.859551586	0.816175073	0.710042139	0.608544351	0.271047257	0.562254732	0.392067205	0.54153053	KIM2
0.243598633	0.109316376	0.644834131	0.844392024	1	0.949781259	0.426852046	0.424324557	0.219794931	0.116773282	0.286383254	0.121028132	0.105091422	0.297504127	0.584635581	0.805822399	0.64246788	0.549640469	0.38030101	0.351803391	0.38529035	0	0.295572887	0.233382362	0.342757511	RAD5
0.162216461	0	0.225496063	0.468924236	0.775539974	0.812227256	0.96218659	0.847600258	0.89581542	0.82826488	0.832716591	0.602133301	0.466987131	0.378688692	0.394434533	0.593548779	0.622063034	0.757186279	0.887724045	0.918323791	1	0.478964236	0.8773158	0.75317222	0.652035362	STU2
1	0.562486674	0.322507852	0.137845454	0.281456761	0.21447795	0.307473756	0.286964205	0.521693436	0.510395175	0.495049252	0.42006522	0.373694014	0.320637922	0.377848649	0.196198558	0.230728761	0	0.162233881	0.144411631	0.424478378	0.607657948	0.57855526	0.732211717	0.379512722	YLR074C
0.363683024	0.094301116	0.107625118	0.212707307	0.240603156	0.105039549	0	0.145982884	0.162177519	0.103079982	0.026091564	0.125081853	0.567686898	0.999569353	1	0.880277445	0.723599696	0.530489721	0.395913601	0.277664419	0.233600944	0.081206517	0.198842626	0.343101282	0.601978865	SIC1
0.854303949	0.275601427	0.501022276	0.177020905	0	0.160527315	0.245245239	0.150350201	1	0.294752995	0.345563339	0.504670954	0.575076145	0.372399735	0.39374079	0.315247585	0.451336547	0.209894673	0.194622659	0.328043138	0.51917082	0.33137597	0.497094828	0.624662177	0.563811502	APC9
0.167633724	0.087986641	0.673983173	0.93452587	1	0.875543434	0.692594913	0.460510541	0.341510686	0.331950146	0.215467787	0.061360049	0	0.251239462	0.472143105	0.678973402	0.554986955	0.618522088	0.431495934	0.319356813	0.456251104	0.003739798	0.281281867	0.181771274	0.229297056	CDC45
0	0.063835961	0.149464635	0.31957125	0.230270478	0.359855095	0.441603263	0.524573377	0.469621882	0.508200722	0.364604687	0.415294709	0.560389131	0.556052279	0.343276097	0.603186463	0.801734806	0.896297178	1	0.870142356	0.916324042	0.697150896	0.892495812	0.826000046	0.71826541	HOG1
0.214663463	0.136027116	0.151482254	0.207951941	0	0.103020804	0.289252688	0.512362341	0.680611794	0.715612949	0.963623375	0.975231039	1	0.75959578	0.649412474	0.403579653	0.394306879	0.311131637	0.362673235	0.535533577	0.681614631	0.09569194	0.7168215	0.69188166	0.705163228	ACE2
0.988010451	0.734959354	0.852777774	0.939677578	0.943442434	0.944412552	0.946742225	0.977689621	1	0.800274343	0.740273512	0.657291959	0.720914167	0.634358248	0.731042916	0.772289955	0.823480475	0.668772597	0.697832875	0.83375551	0.863785278	0	0.651822613	0.493912397	0.659252952	YLR181C
0.202859684	0	0.193127973	0.670170907	1	0.901507872	0.806993239	0.543973405	0.642222752	0.652704928	0.443045937	0.351304897	0.436299177	0.301424041	0.346958788	0.624033255	0.539538564	0.38697217	0.649274063	0.612935148	0.905002535	0.175515063	0.453126123	0.350187727	0.414645972	SWI6
0.609526415	0.15490639	0.089929695	0.113896526	0.324505554	0.676533866	0.803194416	0.66953978	0.646982495	0.754029651	0.718828077	0.68426207	0.580044688	0.081300204	0.281151483	0.205520136	0.551928845	0.438384467	0.695840801	0.574714058	1	0	0.674567299	0.208212421	0.39381566	CLB4
0.312743873	0.267371331	0.438385639	0.265855124	0.121359336	0.177019187	0.211186714	0.388647413	0.412476724	0.080221583	0.319928687	0.004313026	0	0.068233736	0.062279811	0.070640125	0.265897448	0.211009392	0.337734312	0.328241651	0.175940247	1	0.495733892	0.633069342	0.331714952	CDC42
0.431909147	0.41609307	0.805172325	1	0.877232665	0.915279316	0.695169167	0.497842058	0.334261615	0.56705399	0.612351322	0.45082989	0.714091289	0.564583187	0.700082393	0.739988462	0.605408267	0.508804127	0.694669925	0.534441636	0.803220309	0.449237766	0	0.55089197	0.668015618	EST1
0.827699132	0.766716137	1	0.974085954	0.629312035	0.329553825	0.199853373	0.17203717	0	0.231829782	0.368110031	0.590050805	0.86296971	0.901742095	0.91553775	0.900973226	0.666372006	0.423522093	0.298385033	0.265553179	0.336669942	0.216236529	0.511937636	0.622987779	0.750018828	CDC46
0.839362147	0.458008805	0.418049525	0.36710437	0.468706307	0.363438415	0.536498903	0.497094039	0.629033736	0.722756665	0.600245075	0.558499584	0.569015866	0.457992916	0.352495739	0.332341383	0.476420459	1	0.697199032	0.84057905	0.985851381	0	0.619190271	0.484643768	0.601385176	MEC3
0.990624103	0.696982465	0.576648341	0.590603311	0.578967782	0.626788936	0.577706974	0.579374431	0.70523239	0.896887604	0.854355332	0.995118537	0.936339683	0.947326767	0.973861084	0.849202373	0.620754517	0.670906225	0.758102945	0.790465638	1	0	0.669731404	0.747162179	0.800153391	CDC25
0.596909476	0.487004163	0.449293872	0.613705247	0.842384638	0.793614579	0.955517313	0.615801988	0.818843418	0.883347965	0.779094459	0.744685981	0.690170231	0.521272901	0.650981552	0.549650179	0.522152019	0.702468735	0.601987363	0.62355303	1	0	0.430282507	0.419727289	0.544179779	CDC3
0.653184371	0.474686299	0.76438927	0.906014211	0.854793619	0.70858579	0.50241018	0.047993916	0	0.654530422	0.732769061	0.71894132	1	0.341298955	0.422656733	0.683520782	0.739142187	0.758307822	0.569153118	0.421158646	0.979687881	0.995396614	0.927633748	0.113347931	0.80959015	EST2
0	0.291373524	0.335185793	0.442403311	0.377574197	0.498961357	0.327634214	0.466641731	0.86986073	0.566595178	0.908649454	0.868434261	0.936602762	0.305912042	0.726903474	0.534323514	0.561787285	0.544982891	0.68898207	1	0.936927492	0.825753962	0.210453127	0.075661995	0.672272211	SFH1
0.449585483	0.877196897	0.536380575	0.518636348	0.694796864	0.850090522	1	0.883132343	0.789424984	0.918963869	0.824484944	0.871587226	0.826517809	0.883680773	0.823981696	0.76305842	0.86871108	0.944848012	0.784955115	0.902848801	0.522165128	0	0.51323881	0.167360459	0.699407328	RSC2
0	0.039627493	0.049420684	0.032956834	0.13868725	0.116189662	0.111427739	0.173512183	0.27037994	0.354412158	0.444476807	0.288123143	0.146900531	0.235597837	0.306569938	0.318906676	0.271400323	0.282976548	0.170301094	0.279926087	0.318025747	1	0.378630533	0.252291999	0.458825049	BDF1
0.840052439	0.781507503	0.551903772	0.399285673	0.453745078	0.562514006	0.469204323	0.617792841	0.635526182	0.579359278	0.71703004	0.837728411	0.890403642	1	0.92553806	0.773743647	0.790416016	0.792259779	0.883301976	0.860225588	0.865605859	0	0.616588696	0.538969302	0.740907432	CDC73
0.051194133	0	0.812174175	1	0.839981786	0.673696639	0.638126758	0.615815803	0.477980295	0.431490137	0.320379357	0.304906089	0.132206436	0.39620635	0.769027255	0.774349688	0.740727517	0.715992312	0.665485909	0.635290865	0.443446847	0.344099235	0.380762511	0.28709059	0.362784941	YOX1
0.248105277	0.127276996	0.306671777	0.151938584	0.003053602	0.059972644	0.21236752	0.694913986	0.777300023	0.836558661	0.89391222	0.892477024	0.724298598	0.471078309	0.293049881	0	0.046700739	0.088790541	0.345812994	0.560505303	0.617652159	1	0.779123568	0.926025331	0.708611584	YML058W
0.654428396	0.031426063	0.152983324	0	0.204909407	0.108062005	0.128470055	0.440917094	0.6582169	0.491638557	0.610687317	0.624355947	0.731726107	0.338888895	0.346357852	0.140416116	0.245038328	0.182098213	0.248041675	0.384646495	0.52201621	1	0.567825635	0.408896118	0.391633868	TEM1
0.415508367	0.590121016	0.407722314	0.37949902	0.272656534	0.175064437	0.296438419	0.126448462	0.099377568	0.302487762	0.274902655	0.346910634	0.310615929	0.279362776	0.155627164	0.141887787	0.220733453	0	0.186179074	0.137262303	0.452063067	1	0.419183869	0.864518513	0.427800488	PFD5
1	0.441698202	0.445410766	0.51488799	0.15081785	0.183409992	0.512523723	0.61556346	0.330097374	0.489512308	0.543425724	0	0.699018001	0.679517575	0.613086097	0.605896658	0.465942826	0.271893009	0.268045587	0.38263066	0.474349178	0.346470729	0.534614253	0.559164094	0.411904706	CTK3
0.1722262	0	0.050183892	0.044461056	0.069502737	0.171127919	0.285678072	0.451349039	0.596541856	0.739109065	0.805400699	0.841801908	1	0.711880738	0.49269232	0.357050055	0.304805239	0.266336431	0.321554577	0.423793783	0.659156899	0.502181248	0.6440576	0.611999296	0.635378171	CDC5
0.938886698	0.944007698	0.395102493	0.490548222	0.677466368	0.644297705	0.804610022	0.694980663	0.846073488	0.854764208	0.831419435	0.871237792	0.782907448	0.78984296	0.547236331	0.652549786	0.50485985	0.64201239	0.583723482	0.545696371	1	0	0.510658605	0.360089039	0.609360689	YMR014W
0.630425537	0.623236553	0.62009886	0.662187439	0.750635149	0.627998015	0	0.676181042	0.808746454	0.88662867	0.954495576	1	0.999774983	0.969040578	0.881819938	0.84322453	0.747703534	0.720933135	0.656203077	0.721452174	0.805655217	0.820603289	0.899505404	0.903748541	0.90401771	YMR032W
0.64719918	0.756796798	0.476587733	0.583671656	0.621027015	0.637309591	0.779020144	0.843344959	0.843911419	0.82670133	0.69802951	0.841544865	0.783715284	0.890201598	0.754270286	1	0.623335263	0.614489726	0.684727248	0.778009421	0.815730479	0	0.404171857	0.180854881	0.615386151	MCM1
0.524013701	0.248551893	0	0.156050036	0.312567007	0.38669271	0.627162797	1	0.637681338	0.695796389	0.855022007	0.627376385	0.288717136	0.358422346	0.457658391	0.43129149	0.419414135	0.527390123	0.720870788	0.612116325	0.611163126	0.835214627	0.4433827	0.461066704	0.383557383	BUB2
0.299887716	0.35826207	0.217290837	0.194006097	0.210763141	0.266317271	0.197339569	0.230728459	0.352734751	0.376791984	0.30612627	1	0.361062691	0.127524011	0.401167018	0.287914131	0.258373759	0.189406875	0.404773566	0.335292785	0.393737291	0	0.281644826	0.284661035	0.398132057	NPL6
1	0.27096581	0.167548334	0.310450815	0.214380716	0.281910445	0.477777088	0.330230228	0.362174704	0.449808766	0.438172271	0.402738085	0.469084575	0.312864663	0.187828489	0.173383023	0	0.249694601	0.312746785	0.251471029	0.533955368	0.218272619	0.272036638	0.22771083	0.227017318	CIK1
0.359848843	0	0.568584514	0.989261265	1	0.885424937	0.823170795	0.777632337	0.69283053	0.646986806	0.512554169	0.239044072	0.330064974	0.423749751	0.732282295	0.893325962	0.947546172	0.947721218	0.807096958	0.816568826	0.749361233	0.063366876	0.542438488	0.491762591	0.497942099	CLN1
1	0.460702403	0.277922378	0.211033345	0.407742263	0.423520589	0.410517987	0.504812394	0.562132976	0.425589096	0.272060077	0.281334642	0.349714819	0.14637266	0.327377758	0.382376575	0.3334078	0.315010855	0.437830896	0.32008119	0.866446367	0	0.558990306	0.478597565	0.447710637	RNH1
1	0.979706955	0.954144327	0.812413515	0.613127205	0.563399247	0.486487638	0.330110041	0.628312559	0.755809223	0.851369284	0.862136812	0.917036603	0.884835096	0.673003374	0.719771996	0.773259058	0.576500399	0.643026246	0.637846997	0.85958356	0	0.645862719	0.752693087	0.821632393	HDF1
0.091751489	0	0.088139732	0.304635615	0.694286764	0.913871371	1	0.90171481	0.867774477	0.712010247	0.533427765	0.377891185	0.262206259	0.202115748	0.341000051	0.542399506	0.787846055	0.924756925	0.934891705	0.863045984	0.868092215	0.671628426	0.68284646	0.674741179	0.584738567	HHF2
0.088307607	0	0.112093193	0.270202028	0.638132076	0.887746122	1	0.919261248	0.835205347	0.657750545	0.447597253	0.278311601	0.151013226	0.06121351	0.178376049	0.46005394	0.756861784	0.972961811	0.988607099	0.948085523	0.863968298	0.622446693	0.634267816	0.589740458	0.509677305	HHT2
0.932017591	0.895717815	0.897315463	0.863489112	0.893310187	0.899550538	0.900188232	0.9294509	0.905596238	0.912023829	0.956637043	0.918244763	0.935383385	0.93702784	0.924752689	0.909865453	0.892971781	0.921103299	0.876671029	0.900366686	0	1	0.918759117	0.912661024	0.915455609	ARP5
0.365620174	0	0.008616364	0.569165082	0.835707912	1	0.932463779	0.923075946	0.818390211	0.734450703	0.692050684	0.634456138	0.561468207	0.160636522	0.295789988	0.091424884	0.197216875	0.325393598	0.510926668	0.506359878	0.639993454	0.307886444	0.505337691	0.474847926	0.484539252	YDJ1
0.332149612	0.011685134	0	0.000637844	0.111709383	0.404037562	0.659616082	0.769113395	0.800643077	1	0.897665519	0.863301725	0.863496405	0.622281473	0.383208688	0.266138351	0.237942903	0.408345871	0.582706492	0.672433737	0.788707323	0.272656294	0.638563536	0.577479289	0.544074599	FKH2
0.039937444	0	0.371822596	0.855051272	1	0.901998613	0.673145087	0.582200928	0.508182941	0.440393311	0.388282241	0.498500775	0.266898467	0.541735862	0.701686431	0.688426939	0.788307997	0.659411394	0.720354534	0.580012137	0.592878261	0.358888616	0.485438609	0.45891757	0.483287992	RNH35
0.826172706	0.950229408	0.932274288	0.745235022	0.661795124	0.502560725	0.626291876	0.771606934	0.810038966	0.878587389	0.742535092	0.775305651	0.873228559	0.924567097	1	0.920066196	0.889369219	0.928795239	0.881852128	0.764502399	0.76050842	0	0.689672458	0.611258933	0.962494784	RAS2
0.329750088	0.11251604	0.549486573	0.850958518	1	0.945675357	0.771615513	0.574583361	0.459701466	0.327924317	0.175260324	0	0.074066471	0.269363276	0.551195397	0.708831493	0.723935935	0.681879143	0.545023011	0.474517632	0.474548562	0.341539105	0.3761467	0.298179678	0.358836923	POL1
1	0.857757935	0.694038177	0.448312989	0.248013472	0.043286108	0.039010589	0.029485894	0.097437543	0.027849332	0	0.203589136	0.386529827	0.483285606	0.518499947	0.490468753	0.413090642	0.35404962	0.263925696	0.222596222	0.159679288	0.536828864	0.380843638	0.573384808	0.568664502	MFA2
0.655852699	0.677391524	0.740203317	0.892349252	0.921080145	0.498603925	0.641185392	0.539257364	0.940556638	0.461879344	0.648575292	0.535190324	0.750286598	1	0.612090618	0.712479095	0.894234612	0.538303596	0.524053524	0.573935577	0	0.836900541	0.88826936	0.747972073	0.87237345	ALF1
0.169248008	0.638465816	0.411760366	0.423933288	0.486555108	0.731286133	0.61823706	0.775245091	0.676676826	0.751528121	1	0.834076558	0.672921895	0.825907907	0.689630895	0.653600072	0.504948711	0.589049888	0.425407727	0.686883861	0.28676335	0	0.644627648	0.553053352	0.294465652	APC1
1	0.961200274	0.699040588	0.567495136	0.540918886	0.414309764	0.377067972	0.276123971	0.274742455	0.245112612	0.147661964	0.180710467	0.443660047	0.700919861	0.792624434	0.821227504	0.698719027	0.547112814	0.460371614	0.347894796	0.360940593	0	0.214103776	0.334508381	0.483470851	CHS1
0.077871151	0.389042016	0.413961831	0.579961407	0.656730103	0.821189701	0.839703789	0.843248265	0.822537356	1	0.829440988	0.766007605	0.683403775	0.701249164	0.699117931	0.694509064	0.752967381	0.790476379	0.865232033	0.92957462	0.814151538	0	0.368775992	0.202204389	0.609916008	WHI3
0.48987315	0	0.086505578	0.384096314	1	0.184632298	0.227532499	0.100426447	0.234302767	0.106971378	0.174588694	0.204810635	0.336889837	0.285495044	0.114516313	0.111441831	0.205042511	0.191520765	0.076804056	0.170162961	0.287552129	0.246672265	0.179944256	0.348340248	0.211953908	RAD50
0.287895486	0	0.332616699	0.743397897	0.932781189	1	0.889582594	0.604254851	0.447679128	0.333437093	0.240124636	0.045770266	0.072376804	0.283324607	0.615427026	0.754615304	0.763711381	0.792908793	0.717626415	0.610737328	0.598459174	0.352965295	0.40565474	0.381719102	0.295931856	POL2
0	0.109767459	0.490002503	1	0.902445075	0.776817295	0.496357657	0.223440071	0.182041163	0.342077277	0.218945866	0.224056051	0.156540789	0.19946599	0.484322527	0.486906538	0.542816388	0.327053726	0.371253177	0.222982543	0.357032323	0.090876873	0.151659597	0.088704356	0.211399943	TOF1
0	0.104581172	0.788551019	1	0.963957423	0.860941901	0.832464469	0.78083904	0.736522745	0.664835623	0.524477654	0.414427442	0.277273475	0.442200984	0.631598816	0.748048759	0.83444809	0.762457686	0.80077339	0.742397458	0.661360849	0.575297627	0.53488068	0.499708293	0.513359305	PCL1
0.190667793	0	0.662442599	0.814109711	0.949551192	0.910310414	0.65410799	0.870441356	0.512678165	0.518506915	0.492352012	0.395993552	0.430524184	0.427047644	0.649756587	0.636353917	0.752634196	0.607122875	0.563769516	0.458516598	0.584452057	1	0.620144798	0.637810187	0.484358981	RFC3
0.498928569	0.193238499	1	0.779020808	0.589628348	0.173256577	0.196809514	0.226190743	0.142448782	0.367892743	0.357190025	0.386483115	0.599889987	0.512476059	0.383633531	0.376979282	0.291467634	0	0.028009392	0.201756391	0.217295615	0.289370086	0.373858813	0.415356103	0.435312932	CLA4
1	0.109578182	0	0.331049851	0.512105256	0.47382777	0.515837587	0.503167918	0.678052348	0.707364257	0.615505096	0.783277899	0.31690381	0.411300677	0.36354617	0.289988372	0.232641992	0.281199871	0.475383891	0.463307685	0.789515405	0.508757715	0.74517701	0.660534966	0.557464494	TRF5
0.183609372	0.103676448	0.737679314	0.945862655	1	0.80028193	0.602928834	0.52441701	0.426828286	0.230031629	0	0.126505143	0.08119142	0.557048076	0.762395408	0.743853768	0.810733827	0.684212536	0.67385027	0.417014853	0.471690545	0.283567857	0.393604416	0.447621856	0.291077924	STB1
0.294669596	0.178394551	0.537915886	0.825163533	0.957865852	1	0.874771526	0.823982028	0.592982406	0.446381026	0.298456216	0	0.172106402	0.37279116	0.661461271	0.778971846	0.842280945	0.808703339	0.765514033	0.691868246	0.589901236	0.628300676	0.465760519	0.472906376	0.44156276	RFA2
0.794509703	0.650447102	0.260105207	0.357743327	0.409397043	0.242698954	0.279148307	0.006710398	0.098224115	0.02904359	0.09116638	0.073531861	0.528925826	0.83352842	1	0.985604293	0.790164315	0.612732771	0.586357237	0.569419744	0.463065728	0	0.240903825	0.565460147	0.486365275	YNL325C
1	0.13793401	0.183671973	0.183517219	0.471005706	0.390825541	0.441142674	0.657424856	0.59093566	0.541212754	0.34003497	0.128649845	0.233965198	0	0.252784875	0.291028558	0.302975429	0.511793301	0.330610939	0.455313744	0.355125111	0.262013825	0.300208141	0.2149796	0.304042326	SNF12
0.572984032	0.184221629	0.098434962	0.07276245	0	0.148751849	0.186981737	0.332801432	0.266032496	0.302980115	0.314935625	1	0.227748965	0.349094765	0.382647251	0.171545474	0.204829653	0.305947304	0.266166516	0.307301341	0.310670442	0.495244269	0.348221753	0.520423923	0.27498684	POP2
0.497900536	0	0.06538771	0.106038179	0.166019756	0.46278275	0.644166765	0.873494129	0.903195996	0.692622864	0.674674224	0.561586175	0.489133036	0.427361902	0.453707342	0.412717962	0.550025451	0.566335502	0.663284714	0.78480669	0.935088402	0.665403025	0.918569257	1	0.690581543	HTA3
0.71744462	0.590268524	0.33014511	0.429572033	0.566001462	1	0.874461273	0.9149297	0.761907412	0.983176472	0.98085406	0.772222791	0.843640859	0.876491341	0.65573592	0.819727115	0.614369311	0.599433128	0.419596854	0.74017628	0.614778617	0.004700637	0	0.123419513	0.908086803	GAL11
0.625352304	0.40715517	0.470672998	0.846980965	1	0.929798069	0.801481891	0.78507767	0.578582764	0.662465984	0.510356089	0.496061829	0.602461998	0.740783374	0.8321534	0.959892358	0.857910564	0.805617707	0.655327305	0.763826724	0.774536257	0	0.728066249	0.67155397	0.691045329	RFC4
1	0	0.218376453	0.024186637	0.302266376	0.175691019	0.28806575	0.577691105	0.830658123	0.73502807	0.776101608	0.57215005	0.522686319	0.361107089	0.089559423	0.027156191	0.300844298	0.314391227	0.527316625	0.568317846	0.641978554	0.831366041	0.757691973	0.451193099	0.496312346	TRF4
0.852195122	0.958450657	0.97374728	1	0.844463667	0.810608107	0.784220212	0.722985948	0.709044069	0.768082888	0.665423364	0.714882848	0.665958204	0.647661505	0.635140294	0.724977533	0.666651689	0.611333734	0.728226706	0.727328122	0.806664957	0	0.549091302	0.333873102	0.650543921	RTS1
0.511130387	0.335274588	0.761189537	0.932044405	1	0.923965312	0.848776329	0.815857021	0.795362812	0.764049421	0.81594383	0.785499981	0.688669888	0.826767005	0.876112003	0.818380145	0.754667408	0.784627193	0.88294066	0.781109353	0.844889959	0	0.684941484	0.617249711	0.699496482	BUB3
0.495355168	0.251115786	0.714077034	0.883700311	1	0.758275851	0.577827273	0.431749429	0.379893269	0.32942897	0.181544805	0.421527547	0	0.293839514	0.567026827	0.65997114	0.584513985	0.500709399	0.472595617	0.328738732	0.30853126	0.363870145	0.368803998	0.384078123	0.275740606	DHS1
0.292852117	0	0.597424327	0.878508568	1	0.827873527	0.688005573	0.79371797	0.623097034	0.425364558	0.607768068	0.291935666	0.357206567	0.42615671	0.540683214	0.373979262	0.455023096	0.358414487	0.581379494	0.340808431	0.552970648	0.77844423	0.234718334	0.058203854	0.192146849	CKB2
0.316161671	0.417469688	0.164322282	0.06980291	0.027762177	0	0.037292779	0.26770916	0.512843131	0.752893687	0.947097379	1	0.836649406	0.778645966	0.452901522	0.264068153	0.161182722	0.072236932	0.073783137	0.296671323	0.528310602	0.108976907	0.456751543	0.441298412	0.559463394	ASE1
0.831826133	1	0.794542738	0.822428097	0.840070564	0.855500066	0.857826801	0.760688603	0.914086707	0.902140825	0.878458353	0.904183355	0.866556311	0.900263416	0.882564527	0.770562159	0.777356013	0.741024024	0.857277162	0.806552599	0.936409247	0	0.596140435	0.51736419	0.751745765	CKA2
0.12198736	0	0.206781852	0.415019366	0.735953871	1	0.983640878	0.962933505	0.901511992	0.86966318	0.79451026	0.385939793	0.169019739	0.307229227	0.463791579	0.469819276	0.506437232	0.592869998	0.704050763	0.712085245	0.91008756	0.711410787	0.55173701	0.430858445	0.464825387	YOR073W
0.589310419	0.841440893	0.547655903	0.765605313	0.808641855	1	0.917754209	0.634396466	0.770221949	0.774152954	0.709922133	0.539356438	0.494771751	0.220896558	0.3310075	0.540941572	0.738459682	0.649554654	0.851540292	0.726770324	0.881030734	0	0.921950773	0.369035534	0.653441126	YOR080W
0	0.101790132	0.108883427	0.142087384	0.193966822	0.209591708	0.207317142	0.250220285	0.204970842	0.175789343	0.128180179	0.080759125	0.030187994	0.035426996	0.112903024	0.170475676	0.195779997	0.24422787	0.192155996	1	0.130383167	1	0.127063852	0.110677463	0.09199551	YOR083W
0.915022378	0.642082283	0.153405723	0	0.211916405	0.355341234	0.518380844	0.502562628	0.871918544	0.957824452	0.803780822	1	0.781841859	0.805783665	0.559800104	0.46084536	0.394854961	0.423772862	0.568293983	0.497624954	0.876696044	0.013652452	0.681516825	0.713238357	0.794741185	RAS1
0.207133178	0.225181229	0.516493726	0.865758919	1	0.98008713	0.798287215	0.562863981	0.520998916	0.547289883	0.378707028	0.2261055	0.10148453	0.235654241	0.408622083	0.698512587	0.63914406	0.705886614	0.638776458	0.547637862	0.724892607	0	0.105193743	0.015177474	0.146900383	SLK19
0.526062958	0.827753486	0.760054955	0.807767342	0.921453049	0.951524812	0.909210529	0.962931553	0.974555266	1	0.881189074	0.95038192	0.967649814	0.979611997	0.905459638	0.99587859	0.957727603	0.939171399	0.919306781	0.965180991	0.990265933	0	0.574130518	0.36854237	0.728942774	RFC1
0.363213215	0.340859438	0.301412034	0.305578409	0.309133613	0.331430285	0.36721039	0.264380517	0.261139781	0.297991423	0.397786321	0.392688346	0	0.350773769	0.400032309	0.36850362	0.399601449	1	0.56436852	0.362797445	0.434716561	0.340327112	0.417202934	0.392569839	0.401289217	APC5
0.027710456	0.027463951	0.08510264	0	0.042850782	0.031303361	0.015882061	0.022350748	0.045750452	0.026145938	0.015659483	0.021166325	0.02998608	0.019660954	0.04446388	0.022625083	0.014350587	1	0.072375687	0.04269598	0.00124816	0.018374936	0.074539278	0.068084157	0.042543991	YOR295W
0.279868198	0.005008637	0.002091036	0.377714187	0.54733239	0.726827129	0.832697901	0.853994729	0.665922957	0.976813121	0.516223011	0.620686772	0.58960375	0.346040803	0	0.139425373	0.240834793	0.345389986	0.458673581	0.501649818	1	0.183001035	0.418838789	0.401054314	0.158294806	MYO2
1	0.483954501	0.485456309	0.543555581	0.540115746	0.551508838	0.514261226	0.539717264	0.626003119	0.620622195	0.578241087	0.612089629	0.625127475	0.662641902	0.759208325	0.647787016	0.621102022	0.54888789	0.553672661	0.5792478	0.58595308	0	0.459710863	0.576579994	0.595068253	PDE2
0.328071572	0	0.245922478	0.917082903	1	0.720692294	0.535029984	0.463595582	0.454472429	0.38446878	0.394174621	0.380228044	0.255623784	0.206895961	0.450645399	0.484825716	0.682828604	0.370897733	0.444574182	0.242141669	0.782650895	0.929903315	0.545402839	0.364058874	0.413498399	RAD17
0.332608542	0.134596417	0	0.377451523	0.562095314	0.761063931	0.82313417	1	0.764096744	0.719625844	0.768816213	0.646194984	0.419781799	0.33310763	0.323222477	0.625532879	0.74839033	0.701717292	0.736043257	0.825973825	0.835519404	0.480096692	0.345918761	0.856928108	0.531700036	YOR372C
0.366974535	0.131993162	0.525428003	0.633843144	1	0.534722134	0.366546245	0.782668581	0.346466687	0	0.249508628	0.124516986	0.130341484	0.20398427	0.14510051	0.307987171	0.312286702	0.46480716	0.33396596	0.434511242	0.339333469	0.557705687	0.435310908	0.2110325	0.250512207	CHL1
0.581449877	0.13261985	0.530876955	0.254169315	0.04367029	0.037744965	0.131238338	0.621732725	0.516347517	0.194411945	0.197162023	0.13537209	0.46825134	0.59347759	0.504330788	0.325101434	0.513854145	0.427020321	0.687902768	0.50239852	0	1	0.842638066	0.961942684	0.727682292	PHO85
0	0.024378417	0.290797664	0.458511072	0.871726382	0.897828706	0.970269691	1	0.924513688	0.838467468	0.687866206	0.480529719	0.338529091	0.262502205	0.357991942	0.457340989	0.75843237	0.852745356	0.919656661	0.86276902	0.742287776	0.46390247	0.642227596	0.432970278	0.56449915	HHO1
0	0.077197653	0.698827943	1	0.928473701	0.762123634	0.556699795	0.33346336	0.204600939	0.25668293	0.146615537	0.010691419	0.150282624	0.329581474	0.512136934	0.565892354	0.550167072	0.491589951	0.43609166	0.415344726	0.43647511	0.502264251	0.275013332	0.451285574	0.286222659	RAD53
0.12998154	0.07597549	0.102548547	0.146870327	0.255154773	0.2347072	0.146735189	0.180168047	0.547460589	0.2515703	0.156322703	0.238707725	1	0.275911631	0.313238158	0.348455942	0.293793693	0.283268746	0.391942985	0.266983508	0.28305833	0	0.166104284	0.261704098	0.238382658	BEM4
0.978669748	0.766197721	0.576618031	0.328353525	0.479011485	0.662608716	0.75738166	0.578627283	0.605140006	0.63789785	0.656370938	0.744858169	0.742130947	0.817383144	1	0.651918425	0.741813841	0.765697918	0.638742819	0.781281355	0.795827721	0	0.5303106	0.567200229	0.615079851	MEX67
0.847119181	0.93690458	1	0.998805229	0.570624723	0.585861533	0.602810524	0.652989279	0.681163177	0.589485654	0.627767026	0.679461404	0.722454303	0.726489226	0.692157003	0.561843409	0.60314969	0.346349166	0.724154832	0.667135465	0.789784607	0	0.650952923	0.600659767	0.694042509	PKA3
0.271231991	0.43917994	0.696550329	0.883004867	1	0.893997736	0.87868506	0.782682689	0.594578416	0.647202751	0.730670111	0.486358199	0.587360144	0.634726311	0.662527746	0.802314104	0.903326343	0.77970601	0.842067514	0.844958059	0.80064831	0	0.547841474	0.307568925	0.508282272	IPL1
0.190957517	0.200692477	0.096392575	0.028541844	0.033749061	0	0.147428291	0.361739192	0.634560976	0.73964774	0.945168657	1	0.997960682	0.880814155	0.751879321	0.494606294	0.386076731	0.286317291	0.205695945	0.368115274	0.524718773	0.778895952	0.638001893	0.656658335	0.664885723	IQG1
0.128821893	0.016298053	0.465028549	1	0.993059948	0.884056741	0.755687267	0.684588046	0.555685049	0.465696377	0.260811733	0.123103909	0	0.173748368	0.615155545	0.86256892	0.911201621	0.914448317	0.853847588	0.808643017	0.717509538	0.354695287	0.460955838	0.350490248	0.425739492	CLN2
0.259746851	0.453429458	0.260509154	0.342877632	0.245297042	0.304599107	0.448497579	0.125798946	0.261882295	0.314145747	0.364388415	0.514639339	0.639672271	0.437836602	0.332790561	0.324527224	0.096653228	0.320119044	0.231103341	0.213960008	0.472741535	1	0	0.067751928	0.278741215	YPR007C
0.445325984	0.350242988	0.946563397	0.978843347	0.626241512	0.405630158	0	0.154368895	0.140114026	0.14565692	0.39192228	0.770623852	0.876840529	0.951051771	1	0.872604966	0.483904592	0.442031558	0.302259757	0.050612265	0.198987371	0.384018312	0.503226797	0.767656021	0.72382097	CDC54
0	0.603469823	0.658818317	0.255727621	0.418479806	0.469706731	0.153747142	0.647358146	1	0.487924938	0.757384965	0.567536365	0.493506461	0.383508059	0.375653342	0.335613631	0.467310728	0.482930594	0.429375309	0.283275309	0.410438697	0.973208595	0.179327491	0.737051989	0.565285925	DBF20
0.114295941	0	0.056772525	0.165157649	0.160606677	0.204064562	0.256640938	0.520855002	0.73884284	0.917716723	0.999856614	1	0.993456326	0.918439668	0.687820326	0.574486083	0.412746056	0.379460251	0.430007292	0.581706913	0.760958246	0.10009483	0.611440113	0.495557034	0.745466601	CLB2
0.290430146	0.109279072	0.44974674	0.851418276	1	0.831513978	0.639783648	0.464730797	0.349313719	0.263499953	0.11085783	0	0.070417676	0.337946756	0.524938685	0.66927953	0.699294697	0.617923027	0.470162456	0.45687677	0.332471124	0.427710722	0.350658375	0.373133411	0.353744136	CTF4
1	0.570903023	0.272692624	0.3960987	0.556505749	0.661414614	0.660369433	0.51328079	0.5393745	0.588009086	0.393857102	0.342224214	0.205077902	0.392782536	0.060247926	0.327566409	0.384612174	0.423545206	0.615999427	0.573599882	0.554026078	0	0.143008903	0.098961542	0.179040917	KAR3
0.30015069	0.175371675	0.67643814	0.938558237	1	0.852589526	0.62179704	0.369752532	0.225842893	0.183265435	0.081421853	0	0.098458506	0.292901247	0.567000836	0.719987029	0.695246478	0.517863789	0.518082212	0.415239756	0.369561805	0.591898465	0.360071869	0.374729887	0.318503585	DPB2
