# Supplementary material for: Discovery of Possible Gene Relationships through the Application of Self-Organizing Maps to DNA Microarray Databases
Source: PLoS One. 2014 Apr 3;9(4):e93233. doi: 10.1371/journal.pone.0093233 (PMC3974722; doi:10.1371/journal.pone.0093233)
Supplement: File S2 — List of the cell cycles genes from Alberghina et al. in CSV format. (CSV) [file pone.0093233.s007.csv]

ORF	Alias Alberghina	Alias Spellman
YAL016W	TPD3	TPD3
YAL021C	CCR4	CCR4
YAL024C	LTE1	LTE1
YAL040C	CLN3	CLN3
YAL041W	CDC24	CDC24
YAL047C	SPC72	SPC72
YAR019C	CDC15	CDC15
YBL002W	HTB2	HTB2
YBL003C	HTA2	HTA2
YBL006C	LDB7	YBL006C
YBL023C	MCM2	MCM2
YBL035C	POL12	POL12
YBL051C	PIN4	YBL051C
YBL058W	SHP1	SHP1
YBL063W	KIP1	KIP1
YBL084C	CDC27/APC	CDC27
YBL088C	TEL1	TEL1
YBL093C	ROX3	ROX3
YBR009C	HHF1	HHF1
YBR010W	HHT1	HHT1
YBR038W	CHS2	CHS2
YBR081C	SPT7	SPT7
YBR087W	RFC5	RFC5
YBR088C	POL30	POL30
YBR112C	CYC8	CYC8
YBR136W	MEC1	ESR1
YBR160W	CDK1/CDC28	CDC28
YBR200W	BEM1	BEM1
YBR202W	CDC47	CDC47
YBR214W	SDS24	YBR214W
YBR252W	DUT1	DUT1
YBR274W	CHK1	YBR274W
YBR278W	DPB3	DPB3
YBR279W	PAF1	PAF1
YBR289W	SNF5	SNF5
YCL014W	BUD3	BUD3
YCL016C	DCC1	YCL016C
YCL061C	MRC1	YCL061C
YCR002C	CDC10	CDC10
YCR020W-B	HTL1	Not included in Spellman database
YCR052W	RSC6	RSC6
YCR065W	HCM1	HCM1
YCR069W	SCC3	SCC3
YCR094W	CDC50	CDC50
YDL003W	MCD1	MCD1
YDL008W	APC11	APC11
YDL017W	CDC7	CDC7
YDL047W	SIT4	SIT4
YDL056W	MBP1	MBP1
YDL074C	YDL074C	YDL074C
YDL101C	DUN1	DUN1
YDL102W	CDC2	CDC2
YDL134C	PPH21	PPH21
YDL135C	RDI1	RDI1
YDL155W	CLB3	CLB3
YDL164C	CDC9	CDC9
YDL179W	PCL9	PCL9
YDL188C	PPH22	PPH22
YDL224C	WHI4	YDL224C
YDL225W	YDL225W	YDL225W
YDR052C	DBF4	DBF4
YDR054C	CDC34	CDC34
YDR110W	FOB1	FOB1
YDR113C	PDS1	PDS1
YDR118W	APC4	APC4
YDR121W	DPB4	YDR121W
YDR138W	HPR1	HPR1
YDR146C	SWI5	SWI5
YDR159W	SAC3	SAC3
YDR168W	CDC37	CDC37
YDR195W	REF2	REF2
YDR217C	RAD9	RAD9
YDR224C	HTB1	HTB1
YDR225W	HTA1	HTA1
YDR247W	YDR247W	YDR247W
YDR328C	SKP1	SKP1
YDR359C	EAF1	YDR359C
YDR364C	CDC40	CDC40
YDR419W	RAD30	RAD30
YDR461W	MFA1	MFA1
YDR532C	YDR532C	YDR532C
YEL032W	MCM3	MCM3
YEL044W	IES6	YEL044W
YEL061C	CIN8	CIN8
YER014C-A	BUD25	Not included in Spellman database
YER049W	TPA1	YER049W
YER068W	MOT2	MOT2
YER070W	RNR1	RNR1
YER111C	SWI4	SWI4
YER116C	SLX8	YER116C
YER151C	UBP3	UBP3
YER173W	RAD24	RAD24
YFL008W	SMC1	SMC1
YFR028C	CDC14	CDC14
YFR036W	CDC26/APC	CDC26
YGL003C	HCT1/CDH1	CDH1
YGL019W	CKB1	CKB1
YGL056C	SDS23	YGL056C
YGL071W	RCS1	RCS1
YGL086W	MAD1	MAD1
YGL113W	SLD3	YGL113W
YGL116W	CDC20	CDC20
YGL190C	CDC55	CDC55
YGL201C	MCM6	MCM6
YGL216W	KIP3	KIP3
YGL240W	DOC1/APC	DOC1
YGR006W	PRP18	PRP18
YGR041W	BUD9	BUD9
YGR056W	RSC1	RSC1
YGR063C	SPT4	SPT4
YGR078C	PAC10	PAC10
YGR092W	DBF2	DBF2
YGR098C	ESP1	ESP1
YGR104C	SRB5	SRB5
YGR108W	CLB1	CLB1
YGR109C	CLB6	CLB6
YGR180C	RNR4	RNR4
YGR188C	BUB1	BUB1
YGR225W	AMA1	YGR225W
YGR230W	YGR230W	YGR230W
YGR262C	YGR262C	YGR262C
YHR023W	MYO1	MYO1
YHR103W	SBE22	SBE22
YHR107C	CDC12	CDC12
YHR152W	SPO12	SPO12
YHR158C	KEL1	KEL1
YHR164C	DNA2	DNA2
YHR166C	CDC23	CDC23
YIL026C	IRR1	IRR1
YIL033C	SRA1	SRA1
YIL035C	CKA1	CKA1
YIL066C	RNR3	RNR3
YIL106W	MOB1	MOB1
YIL131C	FKH1	FKH1
YIL140W	SRO4	SRO4
YIL150C	DNA43	DNA43
YIL154C	IMP2'	IMP2'
YIR008C	PRI1	PRI1
YIR025W	MND2	YIR025W
YJL005W	CYR1	CYR1
YJL026W	RNR2	RNR2
YJL030W	MAD2	MAD2
YJL074C	SMC3	SMC3
YJL076W	NET1	YJL076W
YJL090C	DPB11	DPB11
YJL115W	ASF1	ASF1
YJL127C	SPT10	SPT10
YJL157C	FAR1	FAR1
YJL164C	SRA3	SRA3
YJL173C	RFA3	RFA3
YJL187C	SWE1	SWE1
YJL188C	BUD19	YJL188C
YJL194W	CDC6	CDC6
YJR006W	HYS2	HYS2
YJR043C	POL32	POL32
YJR046W	YJR046W	YJR046W
YJR053W	BFA1	YJR053W
YJR066W	TOR1	TOR1
YJR068W	RFC2	RFC2
YJR076C	CDC11	CDC11
YJR092W	BUD4	BUD4
YKL022C	CDC16	CDC16
YKL045W	PRI2	PRI2
YKL048C	ELM1	ELM1
YKL054C	DEF1	YKL054C
YKL089W	MIF2	MIF2
YKL101W	HSL1	HSL1
YKL108W	SLD2	YKL108W
YKL113C	RAD27	RAD27
YKL166C	TPK3	TPK3
YKL203C	TOR2	TOR2
YLL002W	RTT109	KIM2
YLR032W	RAD5	RAD5
YLR045C	STU2	STU2
YLR074C	BUD20	YLR074C
YLR079W	SIC1	SIC1
YLR102C	APC9	APC9
YLR103C	CDC45	CDC45
YLR113W	HOG1	HOG1
YLR127C	APC2	APC2
YLR131C	ACE2	ACE2
YLR181C	VTA1	YLR181C
YLR182W	SWI6	SWI6
YLR210W	CLB4	CLB4
YLR229C	CDC42	CDC42
YLR233C	EST1	EST1
YLR274W	CDC46/MCM5	CDC46
YLR288C	MEC3	MEC3
YLR310C	CDC25	CDC25
YLR314C	CDC3	CDC3
YLR318W	EST2	EST2
YLR321C	SFH1	SFH1
YLR357W	RSC2	RSC2
YLR399C	BDF1	BDF1
YLR418C	CDC73	CDC73
YML027W	YOX1	YOX1
YML058W	SML1	YML058W
YML064C	TEM1	TEM1
YML094W	PFD5	PFD5
YML112W	CTK3	CTK3
YMR001C	CDC5	CDC5
YMR014W	YMR014W	YMR014W
YMR032W	HOF1	YMR032W
YMR043W	MCM1	MCM1
YMR055C	BUB2	BUB2
YMR091C	NPL6	NPL6
YMR198W	CIK1	CIK1
YMR199W	CLN1	CLN1
YMR234W	RNH1	RNH1
YMR284W	HDF1	HDF1
YNL030W	HHF2	HHF2
YNL031C	HHT2	HHT2
YNL059C	ARP5	ARP5
YNL064C	YDJ1	YDJ1
YNL068C	FKH2	FKH2
YNL072W	RNH35	RNH35
YNL098C	RAS2	RAS2
YNL102W	POL1	POL1
YNL145W	MFA2	MFA2
YNL148C	ALF1	ALF1
YNL172W	APC1	APC1
YNL192W	CHS1	CHS1
YNL197C	WHI3	WHI3
YNL250W	RAD50	RAD50
YNL262W	POL2	POL2
YNL273W	TOF1	TOF1
YNL289W	PCL1	PCL1
YNL290W	RFC3	RFC3
YNL298W	CLA4	CLA4
YNL299W	TRF5	TRF5
YNL309W	STB1	STB1
YNL312W	RFA2	RFA2
YNL325C	FIG4	YNL325C
YNR023W	SNF12	SNF12
YNR052C	POP2	POP2
YOL004W	SIN3	SIN3
YOL012C	HTA3	HTA3
YOL051W	GAL11	GAL11
YOL094C	RFC4	RFC4
YOL115W	TRF4	TRF4
YOR014W	RTS1	RTS1
YOR026W	BUB3	BUB3
YOR033C	DHS1	DHS1
YOR039W	CKB2	CKB2
YOR058C	ASE1	ASE1
YOR061W	CKA2	CKA2
YOR073W	SGO1	YOR073W
YOR080W	DIA2	YOR080W
YOR083W	YOR083W	YOR083W
YOR101W	RAS1	RAS1
YOR141C	ARP8	ARP8
YOR195W	SLK19	SLK19
YOR217W	RFC1	RFC1
YOR249C	APC5	APC5
YOR295W	UAF30	YOR295W
YOR326W	MYO2	MYO2
YOR360C	PDE2	PDE2
YOR368W	RAD17	RAD17
YOR372C	NDD1	YOR372C
YPL008W	CHL1	CHL1
YPL031C	PHO85	PHO85
YPL042C	SSN3	SSN3
YPL127C	HHO1	HHO1
YPL129W	TAF14	ANC1
YPL153C	RAD53	RAD53
YPL161C	BEM4	BEM4
YPL169C	MEX67	MEX67
YPL194W	DDC1	DDC1
YPL203W	PKA3	PKA3
YPL209C	IPL1	IPL1
YPL235W	RVB2	YPL235W
YPL242C	IQG1	IQG1
YPL254W	HFI1	HFI1
YPL256C	CLN2	CLN2
YPR007C	REC8	YPR007C
YPR019W	CDC54	CDC54
YPR111W	DBF20	DBF20
YPR119W	CLB2	CLB2
YPR120C	CLB5	CLB5
YPR135W	CTF4	CTF4
YPR141C	KAR3	KAR3
YPR175W	DPB2	DPB2
