# Supplementary material for: Discovery of Possible Gene Relationships through the Application of Self-Organizing Maps to DNA Microarray Databases
Source: PLoS One. 2014 Apr 3;9(4):e93233. doi: 10.1371/journal.pone.0093233 (PMC3974722; doi:10.1371/journal.pone.0093233)
Supplement: File S3 — Compressed file with the SOM Toolbox files used for the analyses. (ZIP) [file pone.0093233.s008.zip]

Archive with 302 entries (299 files):
- somtoolbox_files/
- somtoolbox_files/.DS_Store
- __MACOSX/
- __MACOSX/somtoolbox_files/
- __MACOSX/somtoolbox_files/._.DS_Store
- somtoolbox_files/cca.m
- __MACOSX/somtoolbox_files/._cca.m
- somtoolbox_files/Contents.m
- __MACOSX/somtoolbox_files/._Contents.m
- somtoolbox_files/Copyright.txt
- __MACOSX/somtoolbox_files/._Copyright.txt
- somtoolbox_files/db_index.m
- __MACOSX/somtoolbox_files/._db_index.m
- somtoolbox_files/hits.m
- __MACOSX/somtoolbox_files/._hits.m
- somtoolbox_files/kmeans_clusters.m
- __MACOSX/somtoolbox_files/._kmeans_clusters.m
- somtoolbox_files/knn.m
- __MACOSX/somtoolbox_files/._knn.m
- somtoolbox_files/knn_old.m
- __MACOSX/somtoolbox_files/._knn_old.m
- somtoolbox_files/License.txt
- __MACOSX/somtoolbox_files/._License.txt
- somtoolbox_files/lvq1.m
- __MACOSX/somtoolbox_files/._lvq1.m
- somtoolbox_files/lvq3.m
- __MACOSX/somtoolbox_files/._lvq3.m
- somtoolbox_files/nanstats.m
- __MACOSX/somtoolbox_files/._nanstats.m
- somtoolbox_files/neural_gas.m
- __MACOSX/somtoolbox_files/._neural_gas.m
- somtoolbox_files/pcaproj.m
- __MACOSX/somtoolbox_files/._pcaproj.m
- somtoolbox_files/preprocess.m
- __MACOSX/somtoolbox_files/._preprocess.m
- somtoolbox_files/README.txt
- __MACOSX/somtoolbox_files/._README.txt
- somtoolbox_files/rep_utils.m
- __MACOSX/somtoolbox_files/._rep_utils.m
- somtoolbox_files/run_SOM.asv
- __MACOSX/somtoolbox_files/._run_SOM.asv
- somtoolbox_files/run_SOM.m
- __MACOSX/somtoolbox_files/._run_SOM.m
- somtoolbox_files/sammon.m
- __MACOSX/somtoolbox_files/._sammon.m
- somtoolbox_files/som_autolabel.m
- __MACOSX/somtoolbox_files/._som_autolabel.m
- somtoolbox_files/som_barplane.m
- __MACOSX/somtoolbox_files/._som_barplane.m
- somtoolbox_files/som_batchtrain.m
- __MACOSX/somtoolbox_files/._som_batchtrain.m
- somtoolbox_files/som_bmucolor.m
- __MACOSX/somtoolbox_files/._som_bmucolor.m
- somtoolbox_files/som_bmus.m
- __MACOSX/somtoolbox_files/._som_bmus.m
- somtoolbox_files/som_cldist.m
- __MACOSX/somtoolbox_files/._som_cldist.m
- somtoolbox_files/som_clget.m
- __MACOSX/somtoolbox_files/._som_clget.m
- somtoolbox_files/som_cllinkage.m
- __MACOSX/somtoolbox_files/._som_cllinkage.m
- somtoolbox_files/som_clplot.m
- __MACOSX/somtoolbox_files/._som_clplot.m
- somtoolbox_files/som_clset.m
- __MACOSX/somtoolbox_files/._som_clset.m
- somtoolbox_files/som_clspread.m
- __MACOSX/somtoolbox_files/._som_clspread.m
- somtoolbox_files/som_clstruct.m
- __MACOSX/somtoolbox_files/._som_clstruct.m
- somtoolbox_files/som_clustercolor.m
- __MACOSX/somtoolbox_files/._som_clustercolor.m
- somtoolbox_files/som_cod2ind.m
- __MACOSX/somtoolbox_files/._som_cod2ind.m
- somtoolbox_files/som_colorcode.m
- __MACOSX/somtoolbox_files/._som_colorcode.m
- somtoolbox_files/som_coloring.m
- __MACOSX/somtoolbox_files/._som_coloring.m
- somtoolbox_files/som_connection.m
- __MACOSX/somtoolbox_files/._som_connection.m
- somtoolbox_files/som_cplane.m
- __MACOSX/somtoolbox_files/._som_cplane.m
- somtoolbox_files/som_data_struct.m
- __MACOSX/somtoolbox_files/._som_data_struct.m
- somtoolbox_files/som_demo1.m
- __MACOSX/somtoolbox_files/._som_demo1.m
- somtoolbox_files/som_demo2.m
- __MACOSX/somtoolbox_files/._som_demo2.m
- somtoolbox_files/som_demo3.m
- __MACOSX/somtoolbox_files/._som_demo3.m
- somtoolbox_files/som_demo4.m
- __MACOSX/somtoolbox_files/._som_demo4.m
- somtoolbox_files/som_dendrogram.m
- __MACOSX/somtoolbox_files/._som_dendrogram.m
- somtoolbox_files/som_denormalize.m
- __MACOSX/somtoolbox_files/._som_denormalize.m
- somtoolbox_files/som_distortion.m
- __MACOSX/somtoolbox_files/._som_distortion.m
- somtoolbox_files/som_distortion3.m
- __MACOSX/somtoolbox_files/._som_distortion3.m
- somtoolbox_files/som_divide.m
- __MACOSX/somtoolbox_files/._som_divide.m
- somtoolbox_files/som_dmat.m
- __MACOSX/somtoolbox_files/._som_dmat.m
- somtoolbox_files/som_dmatclusters.m
- __MACOSX/somtoolbox_files/._som_dmatclusters.m
- somtoolbox_files/som_dmatminima.m
- __MACOSX/somtoolbox_files/._som_dmatminima.m
- somtoolbox_files/som_dreval.m
- __MACOSX/somtoolbox_files/._som_dreval.m
- somtoolbox_files/som_drmake.m
- __MACOSX/somtoolbox_files/._som_drmake.m
- somtoolbox_files/som_drsignif.m
- __MACOSX/somtoolbox_files/._som_drsignif.m
- somtoolbox_files/som_estimate_gmm.m
- __MACOSX/somtoolbox_files/._som_estimate_gmm.m
- somtoolbox_files/som_eucdist2.m
- __MACOSX/somtoolbox_files/._som_eucdist2.m
- somtoolbox_files/som_fillnans.m
- __MACOSX/somtoolbox_files/._som_fillnans.m
- somtoolbox_files/som_fuzzycolor.m
- __MACOSX/somtoolbox_files/._som_fuzzycolor.m
- somtoolbox_files/som_gapindex.m
- __MACOSX/somtoolbox_files/._som_gapindex.m
- somtoolbox_files/som_grid.m
- __MACOSX/somtoolbox_files/._som_grid.m
- somtoolbox_files/som_gui.m
- __MACOSX/somtoolbox_files/._som_gui.m
- somtoolbox_files/som_hits.m
- __MACOSX/somtoolbox_files/._som_hits.m
- somtoolbox_files/som_ind2cod.m
- __MACOSX/somtoolbox_files/._som_ind2cod.m
- somtoolbox_files/som_ind2sub.m
- __MACOSX/somtoolbox_files/._som_ind2sub.m
- somtoolbox_files/som_info.m
- __MACOSX/somtoolbox_files/._som_info.m
- somtoolbox_files/som_kmeans.m
- __MACOSX/somtoolbox_files/._som_kmeans.m
- somtoolbox_files/som_kmeanscolor.m
- __MACOSX/somtoolbox_files/._som_kmeanscolor.m
- somtoolbox_files/som_kmeanscolor2.m
- __MACOSX/somtoolbox_files/._som_kmeanscolor2.m
- somtoolbox_files/som_label.m
- __MACOSX/somtoolbox_files/._som_label.m
- somtoolbox_files/som_label2num.m
- __MACOSX/somtoolbox_files/._som_label2num.m
- somtoolbox_files/som_lininit.m
- __MACOSX/somtoolbox_files/._som_lininit.m
- somtoolbox_files/som_linkage.m
- __MACOSX/somtoolbox_files/._som_linkage.m
- somtoolbox_files/som_make.m
- __MACOSX/somtoolbox_files/._som_make.m
- somtoolbox_files/som_map_struct.m
- __MACOSX/somtoolbox_files/._som_map_struct.m
- somtoolbox_files/som_mdist.m
- __MACOSX/somtoolbox_files/._som_mdist.m
- somtoolbox_files/som_modify_dataset.m
- __MACOSX/somtoolbox_files/._som_modify_dataset.m
- somtoolbox_files/som_neighborhood.m
- __MACOSX/somtoolbox_files/._som_neighborhood.m
- somtoolbox_files/som_neighbors.m
- __MACOSX/somtoolbox_files/._som_neighbors.m
- somtoolbox_files/som_neighf.m
- __MACOSX/somtoolbox_files/._som_neighf.m
- somtoolbox_files/som_norm_variable.m
- __MACOSX/somtoolbox_files/._som_norm_variable.m
- somtoolbox_files/som_normalize.m
- __MACOSX/somtoolbox_files/._som_normalize.m
- somtoolbox_files/som_normcolor.m
- __MACOSX/somtoolbox_files/._som_normcolor.m
- somtoolbox_files/som_order_cplanes.m
- __MACOSX/somtoolbox_files/._som_order_cplanes.m
- somtoolbox_files/som_pieplane.m
- __MACOSX/somtoolbox_files/._som_pieplane.m
- somtoolbox_files/som_plotmatrix.m
- __MACOSX/somtoolbox_files/._som_plotmatrix.m
- somtoolbox_files/som_plotplane.m
- __MACOSX/somtoolbox_files/._som_plotplane.m
- somtoolbox_files/som_probability_gmm.m
- __MACOSX/somtoolbox_files/._som_probability_gmm.m
- somtoolbox_files/som_projections.m
- __MACOSX/somtoolbox_files/._som_projections.m
- somtoolbox_files/som_projections_plot.m
- __MACOSX/somtoolbox_files/._som_projections_plot.m
- somtoolbox_files/som_prototrain.m
- __MACOSX/somtoolbox_files/._som_prototrain.m
- somtoolbox_files/som_quality.m
- __MACOSX/somtoolbox_files/._som_quality.m
- somtoolbox_files/som_randinit.m
- __MACOSX/somtoolbox_files/._som_randinit.m
- somtoolbox_files/som_read_cod.m
- __MACOSX/somtoolbox_files/._som_read_cod.m
- somtoolbox_files/som_read_data.m
- __MACOSX/somtoolbox_files/._som_read_data.m
- somtoolbox_files/som_recolorbar.m
- __MACOSX/somtoolbox_files/._som_recolorbar.m
- somtoolbox_files/som_select.m
- __MACOSX/somtoolbox_files/._som_select.m
- somtoolbox_files/som_seqtrain.m
- __MACOSX/somtoolbox_files/._som_seqtrain.m
- somtoolbox_files/som_set.asv
- __MACOSX/somtoolbox_files/._som_set.asv
- somtoolbox_files/som_set.m
- __MACOSX/somtoolbox_files/._som_set.m
- somtoolbox_files/som_show.m
- __MACOSX/somtoolbox_files/._som_show.m
- somtoolbox_files/som_show_add.m
- __MACOSX/somtoolbox_files/._som_show_add.m
- somtoolbox_files/som_show_clear.m
- __MACOSX/somtoolbox_files/._som_show_clear.m
- somtoolbox_files/som_show_gui.m
- __MACOSX/somtoolbox_files/._som_show_gui.m
- somtoolbox_files/som_sompaktrain.m
- __MACOSX/somtoolbox_files/._som_sompaktrain.m
- somtoolbox_files/som_stats.m
- __MACOSX/somtoolbox_files/._som_stats.m
- somtoolbox_files/som_stats_plot.m
- __MACOSX/somtoolbox_files/._som_stats_plot.m
- somtoolbox_files/som_stats_report.m
- __MACOSX/somtoolbox_files/._som_stats_report.m
- somtoolbox_files/som_stats_table.m
- __MACOSX/somtoolbox_files/._som_stats_table.m
- somtoolbox_files/som_sub2ind.m
- __MACOSX/somtoolbox_files/._som_sub2ind.m
- somtoolbox_files/som_supervised.m
- __MACOSX/somtoolbox_files/._som_supervised.m
- somtoolbox_files/som_table_modify.m
- __MACOSX/somtoolbox_files/._som_table_modify.m
- somtoolbox_files/som_table_print.m
- __MACOSX/somtoolbox_files/._som_table_print.m
- somtoolbox_files/som_table_struct.m
- __MACOSX/somtoolbox_files/._som_table_struct.m
- somtoolbox_files/som_topol_struct.m
- __MACOSX/somtoolbox_files/._som_topol_struct.m
- somtoolbox_files/som_train_struct.m
- __MACOSX/somtoolbox_files/._som_train_struct.m
- somtoolbox_files/som_trajectory.m
- __MACOSX/somtoolbox_files/._som_trajectory.m
- somtoolbox_files/som_umat.m
- __MACOSX/somtoolbox_files/._som_umat.m
- somtoolbox_files/som_unit_coords.m
- __MACOSX/somtoolbox_files/._som_unit_coords.m
- somtoolbox_files/som_unit_dists.m
- __MACOSX/somtoolbox_files/._som_unit_dists.m
- somtoolbox_files/som_unit_neighs.m
- __MACOSX/somtoolbox_files/._som_unit_neighs.m
- somtoolbox_files/som_use_vs1.m
- __MACOSX/somtoolbox_files/._som_use_vs1.m
- somtoolbox_files/som_use_vs2.m
- __MACOSX/somtoolbox_files/._som_use_vs2.m
- somtoolbox_files/som_vis_coords.m
- __MACOSX/somtoolbox_files/._som_vis_coords.m
- somtoolbox_files/som_vs1to2.m
- __MACOSX/somtoolbox_files/._som_vs1to2.m
- somtoolbox_files/som_vs2to1.m
- __MACOSX/somtoolbox_files/._som_vs2to1.m
- somtoolbox_files/som_write_cod.m
- __MACOSX/somtoolbox_files/._som_write_cod.m
- somtoolbox_files/som_write_data.m
- __MACOSX/somtoolbox_files/._som_write_data.m
- somtoolbox_files/sompak_gui.m
- __MACOSX/somtoolbox_files/._sompak_gui.m
- somtoolbox_files/sompak_init.m
- __MACOSX/somtoolbox_files/._sompak_init.m
- somtoolbox_files/sompak_init_gui.m
- __MACOSX/somtoolbox_files/._sompak_init_gui.m
- somtoolbox_files/sompak_rb_control.m
- __MACOSX/somtoolbox_files/._sompak_rb_control.m
- somtoolbox_files/sompak_sammon.m
- __MACOSX/somtoolbox_files/._sompak_sammon.m
- somtoolbox_files/sompak_sammon_gui.m
- __MACOSX/somtoolbox_files/._sompak_sammon_gui.m
- somtoolbox_files/sompak_train.m
- __MACOSX/somtoolbox_files/._sompak_train.m
- somtoolbox_files/sompak_train_gui.m
- __MACOSX/somtoolbox_files/._sompak_train_gui.m
- somtoolbox_files/somtoolbox.m
- __MACOSX/somtoolbox_files/._somtoolbox.m
- somtoolbox_files/Supplemental Material.asv
- __MACOSX/somtoolbox_files/._Supplemental Material.asv
- somtoolbox_files/vis_footnote.m
- __MACOSX/somtoolbox_files/._vis_footnote.m
- somtoolbox_files/vis_footnoteButtonDownFcn.m
- __MACOSX/somtoolbox_files/._vis_footnoteButtonDownFcn.m
- somtoolbox_files/vis_grid_struct.m
- __MACOSX/somtoolbox_files/._vis_grid_struct.m
- somtoolbox_files/vis_patch.m
- __MACOSX/somtoolbox_files/._vis_patch.m
- somtoolbox_files/vis_PlaneAxisProperties.m
- __MACOSX/somtoolbox_files/._vis_PlaneAxisProperties.m
- somtoolbox_files/vis_planeGetArgs.m
- __MACOSX/somtoolbox_files/._vis_planeGetArgs.m
- somtoolbox_files/vis_show_gui_comp.m
- __MACOSX/somtoolbox_files/._vis_show_gui_comp.m
- somtoolbox_files/vis_show_gui_tool.m
- __MACOSX/somtoolbox_files/._vis_show_gui_tool.m
- somtoolbox_files/vis_som_show_data.m
- __MACOSX/somtoolbox_files/._vis_som_show_data.m
- somtoolbox_files/vis_trajgui.m
- __MACOSX/somtoolbox_files/._vis_trajgui.m
- somtoolbox_files/vis_valuetype.m
[truncated: 2 more entries]
