# Supplementary material for: Discovery of Possible Gene Relationships through the Application of Self-Organizing Maps to DNA Microarray Databases
Source: PLoS One. 2014 Apr 3;9(4):e93233. doi: 10.1371/journal.pone.0093233 (PMC3974722; doi:10.1371/journal.pone.0093233)
Supplement: File S3 — Compressed file with the SOM Toolbox files used for the analyses. (ZIP) [file pone.0093233.s008.zip › somtoolbox_files/Copyright.txt]

COPYRIGHT
---------

SOM Toolbox 2.0, a software library for Matlab 5 implementing the
Self-Organizing Map algorithm is Copyright (C) 1999 by Esa Alhoniemi,
Johan Himberg, Jukka Parviainen and Juha Vesanto.

This package is free software; you can redistribute it and/or
modify it under the terms of the GNU General Public License
as published by the Free Software Foundation; either version 2
of the License, or any later version.

Note: only part of the files distributed in the package belong to the
SOM Toolbox. The package also contains contributed files, which may
have their own copyright notices. If not, the GNU General Public
License holds for them, too, but so that the author(s) of the file
have the Copyright.

This package is distributed in the hope that it will be useful,
but WITHOUT ANY WARRANTY; without even the implied warranty of
MERCHANTABILITY or FITNESS FOR A PARTICULAR PURPOSE.  See the
GNU General Public License for more details.

You should have received a copy of the GNU General Public License
along with this package (file License.txt); if not, write to the Free
Software Foundation, Inc., 59 Temple Place - Suite 330, Boston, MA
02111-1307, USA.


LICENSING THE LIBRARY FOR PROPRIETARY PROGRAMS
----------------------------------------------

As stated in the GNU General Public License (see License.txt) it is
not possible to include this software library in a commercial
proprietary program without written permission from the owners of the
copyright. If you wish to obtain such permission, you can reach us by
paper mail:

  SOM Toolbox team
  Laboratory of Computer and Information Science
  P.O.Box 5400
  FIN-02015 HUT 
  Finland
  Europe 

and by email:

  somtlbx@mail.cis.hut.fi
