# Supplementary material for: Discovery of Possible Gene Relationships through the Application of Self-Organizing Maps to DNA Microarray Databases
Source: PLoS One. 2014 Apr 3;9(4):e93233. doi: 10.1371/journal.pone.0093233 (PMC3974722; doi:10.1371/journal.pone.0093233)
Supplement: File S3 — Compressed file with the SOM Toolbox files used for the analyses. (ZIP) [file pone.0093233.s008.zip › somtoolbox_files/README.txt]

Supporting Information

____________________________________________________________________________________________________________________________


The files to run the SOM Toolbox are included in the compressed file "somtoolbox_files.zip”.


The main file to run the SOM Toolbox in the attached files is run_SOM.m

It contains the following commands: 

tic;

%write here the name of the database to be analyzed. It has to be in plain text format 
with .data extension.


sD=som_read_data('alpha.data');  

%The dimension of the output map is 20 by 20 units,it can be changed to other desired 
dimensions

sM=som_make(sD,'msize',[20, 20]);   

%This command is used to include the gene labels into the clusters on the output map        
sM=som_autolabel(sM,sD);                    
 

%To visualize the time points in the databases, indicate the range of samples to show; 
%e.g., for alpha.data, which contains 25 samples, it is 1:25.

%som_show(sM,'comp',1:25);                  
                                            
%This two lines are necessary to show the labels of genes clustered on the output map                                            
som_show(sM,'empty','Labels','norm','d');   
som_show_add('label',sM,'TextSize',5);      
    
toc;

__________________________________________________________________________________________


The five databases containing the expression values scaled to the range [0,1] are 
included as supporting information in separate files.

The file names are:

alpha.data
alpha30.data
alpha38.data
cdc15.data
cdc28.data

All of these file have the number of samples in the first line, and the "#n" before the labels 
of the samples gene labels must not have a header. This is a requirement to make them readable 
by the SOM Toolbox files. (For more details, see the paper  
Vesanto J, Himberg J, Alhoniemi E, Parhankangas J (1999) Self-organizing map in Matlab: the SOM 
Toolbox. In: Proceedings of the Matlab DSP conference 99: 16-17).


___________________________________________________________________________________________


A list of the cell cycle genes from Alberghina et al. considered to perform the proposed 
method tests is also included as supporting information in XLS and CSV format.

The file names are:

List_of_genes_from_Alberghina.xls
List_of_genes_from_Alberghina.csv

More information on these genes can be found at http://www.yeastgenome.org/
