# Supplementary material for: Discovery of Possible Gene Relationships through the Application of Self-Organizing Maps to DNA Microarray Databases
Source: PLoS One. 2014 Apr 3;9(4):e93233. doi: 10.1371/journal.pone.0093233 (PMC3974722; doi:10.1371/journal.pone.0093233)
Supplement: File S3 — Compressed file with the SOM Toolbox files used for the analyses. (ZIP) [file pone.0093233.s008.zip › somtoolbox_files/run_SOM.asv]

tic;
sD=som_read_data('alpha_alberghina.data');  %write here the name of the database to be analyzed

sM=som_make(sD,'msize',[20, 20]);           %The dimension of the output map is 20 by 20 units, it can be changed to other desired dimension
sM=som_autolabel(sM,sD);                    %This command is to include the gene labels into the clusters in output map

som_show(sM,'comp',1:1);                  %To visualize the time points in the databases 
                                            %remove the "%" symbol in this line and
                                            %indicate the number of samples
                                            %the database contains. Write a
                                            %"%" symbol in the next two
                                            %lines 
                                            
som_show(sM,'empty','Labels','norm','d');   %This two lines are necessary to show the labels of the gene clustered in the output map
som_show_add('label',sM,'TextSize',5);

toc;
