# Supplementary material for: Discovery of Possible Gene Relationships through the Application of Self-Organizing Maps to DNA Microarray Databases
Source: PLoS One. 2014 Apr 3;9(4):e93233. doi: 10.1371/journal.pone.0093233 (PMC3974722; doi:10.1371/journal.pone.0093233)
Supplement: File S3 — Compressed file with the SOM Toolbox files used for the analyses. (ZIP) [file pone.0093233.s008.zip › somtoolbox_files/Supplemental Material.asv]

Supplemental Material

____________________________________________________________________________________________________________________________


The files to run the SOM Toolbox are included in folder somtoolbox files


The main file to run the SOM in the attached files is run_SOM.m

It contains the following commands: 

tic;

%write here the name of the database to be analyzed. It has to be in plan text format with extension .data


sD=som_read_data('alpha.data');  

%The dimension of the output map is 20 by 20 units,it can be changed to other desired dimension 

sM=som_make(sD,'msize',[20, 20]);   

%This command is to include the gene labels into the clusters in output map        
sM=som_autolabel(sM,sD);                    
 

%To visualize the time points in the databases
%remove the "%" symbol in this line and indicate the number of samples
%the database contains. Write a "%" symbol in the next two lines 

%som_show(sM,'comp',1:18);                  
                                            
%This two lines are necessary to show the labels of the gene clustered in %the output map                                            
%To visualize the timepoints add the "%" to this two lines 
som_show(sM,'empty','Labels','norm','d');   
som_show_add('label',sM,'TextSize',5);      
    
toc;

____________________________________________________________________________________________________________________________


The five databases containing the transformation to fractions of expression levels are included with the SOM Toolbox files.

Their names are:

alpha.data
alpha30.data
alpha38.data
cdc15.data
cdc28.data

All of them have the quantity of samples in the first line and the "#n" before the labels of the samples gene labels must not 
have a header. This is a requirement to make them readable by the somtoolbox files. (For more details, see the paper  
"Self-organizing map in Matlab: the SOM toolbox.")


____________________________________________________________________________________________________________________________


It is also included a list of the cell cycle genes from Alberghina et al. which were considered to perform the proposed 
method tests. It is in .xls and in .csv format as well.

More information of these genes can be found at 
